# Supplementary material for: Development and preclinical evaluation of a cable-clamp fixation device for a disrupted pubic symphysis
Source: Commun Med (Lond). 2022 Dec 22;2:164. doi: 10.1038/s43856-022-00227-z (PMC9780275; doi:10.1038/s43856-022-00227-z)
Supplement: Supplementary file 7 — Supplementary Data 1 [file 43856_2022_227_MOESM7_ESM.xlsx]

## Sheet: (Zwick ABC)
			setting cycle [mm]				measuring cycle [mm]				Stiffness (N/mm) (5. Zyklus)
Group	Date		1. Setzzyklus	10. Setzzyklus	PtPD		1. Zyklus	5000. Zyklus	PTPD		X1	X2	Y1	Y2	Stiffness		Notes
A01 300	2020-12-20		0.218	0.256	0.038		3.827	5.265	1.438		3.582	2.442	249.705	99.054	132.15
A01 400	2020-12-21		0.391	0.431	0.04		4.478	4.66	0.182		4.066	1.927	349.096	98.769	117.03
A02 300	2021-01-14		0.538	0.575	0.037		3.01	3.309	0.299		2.672	1.492	249.914	99.243	127.687
A02 400	2021-01-15		0.679	0.67	-0.009		3.845	7.053	3.208		3.51	1.566	350.117	101.171	128.059
A03 300	2021-02-24		0.524	0.524	0		3.482	4.379	0.897		3.21	2.166	251.521	102.503	142.738
A03 400	2021-02-26		0.48	0.482	0.002		4.231	5.12	0.889		3.979	2.105	350.928	101.704	132.99		25.02.2021: Testung (5.000 Zyklen) erfolgreich, jedoch keine Aramis-Bilder aufgrund Programmabsturz -> erneute Testung desselben Beckens bei 400 N
A04 300	2021-03-08		1.044	1.039	-0.005		4.37	5.038	0.668		4.057	2.689	250.5	100.53	109.627
A04 400	2021-03-09		0.57	0.552	-0.018		4.323	5.696	1.373		4.053	1.99	351.224	102.038	120.788
A05 300	2021-03-17		0.704	0.68	-0.024		3.989	4.706	0.717		3.63	2.327	250.067	100.553	114.746
A05 400	2021-03-18		0.629	0.628	-0.001		4.579	5.824	1.245		4.242	2.106	350.393	102.081	116.251
A06 300	2021-03-23		0.291	0.292	0.001		2.292	3.012	0.72		1.998	0.953	250.822	100.602	143.751
A06 400	2021-03-23		0.418	0.418	0		3.242	4.258	1.016		2.94	1.101	351.748	102.013	135.799
A07 300	2021-03-27		0.816	0.811	-0.005		4.418	5.424	1.006		4.085	2.786	250.972	102.696	114.146
A07 400	2021-03-27		1.321	1.284	-0.037		5.167	6.812	1.645		4.803	2.503	351.107	102.075	108.275
A08 300	2021-03-30		0.388	0.381	-0.007		3.101	3.584	0.483		2.9	2.052	251.066	99.865	178.303
A08 400	2021-03-30		0.34	0.329	-0.011		3.123	3.895	0.772		2.867	1.453	350.427	99.33	177.579
A09 300	2021-04-05		0.323	0.317	-0.006		3.167	4.368	1.201		2.866	1.692	250.224	101.843	126.389
A09 400	2021-04-06		0.437	0.44	0.003		3.747	5.433	1.686		3.402	1.425	349.57	98.695	126.897
A10 300	2021-04-09		0.358	0.375	0.017		3.138	4.031	0.893		2.926	2.044	250.95	99.244	172.002
A10 400	2021-04-10		0.202	0.202	0		2.689	3.765	1.076		2.436	0.941	349.5	98.519	167.88
Mittelwert			0.53355	0.5343	0.00075		3.7109	4.7816	1.0707						132.906
B01 300	2021-01-06		0.418	0.468	0.05		3.648	4.06	0.412		3.281	2.006	249.654	101.398	116.279		03.01.2021: Abbruch der Testung B01 300 bei Zyklus 1697 aufgrund Elektronikfehlers
B01 400	2021-01-06		0.405	0.423	0.018		4.352	4.877	0.525		4.062	2.015	350.072	101.239	121.56
B02 300	2021-01-16		0.563	0.57	0.007		4.179	5.527	1.348		3.754	2.226	249.485	100.432	97.5478
B02 400	2021-01-16		0.761	0.754	-0.007		5.491	7.282	1.791		5.089	2.49	349.143	99.464	96.0673
B03 300	2021-02-28		0.539	0.522	-0.017		2.949	3.413	0.464		2.659	1.674	248.7	98.133	152.86
B03 400	2021-03-01		0.822	0.8	-0.022		3.835	4.507	0.672		3.554	1.939	350.339	99.591	155.262
B04 300	2021-03-10		0.392	0.379	-0.013		3.02	3.405	0.385		2.803	1.854	250.323	101.546	156.772
B04 400	2021-03-11		0.974	0.952	-0.022		3.503	3.786	0.283		3.281	1.802	351.87	98.149	171.549
B05 300	2021-03-19		0.66	0.639	-0.021		3.495	4.084	0.589		3.173	2.129	249.817	102.15	141.443
B05 400	2021-03-20		1.145	1.115	-0.03		5.025	5.915	0.89		4.69	2.644	349.933	101.013	121.662
B06 300	2021-03-24		1.577	1.546	-0.031		4.434	4.652	0.218		4.068	2.671	251.571	100.2	108.354		24.03.2021: Abbruch der Testung B06 300 bei Zyklus 3684 aufgrund Elektronikfehlers
B06 400	2021-03-25		0.574	0.569	-0.005		4.874	6.322	1.448		4.503	2.238	349.817	99.186	110.654
B07 300	2021-03-28		0.321	0.311	-0.01		2.328	2.74	0.412		2.073	1.13	252.904	103.658	158.267
B07 400	2021-03-28		0.282	0.277	-0.005		2.763	3.321	0.558		2.506	0.987	349.062	101.04	163.28
B08 300	2021-03-31		0.445	0.43	-0.015		4.238	5.721	1.483		3.861	2.491	249.68	100.349	109.001
B08 400	2021-04-01		0.571	0.548	-0.023		4.295	7.852	3.557		3.882	1.646	349.44	98.828	112.081
B09 300	2021-04-07		0.383	0.374	-0.009		3.302	4.792	1.49		3.039	2.026	250.188	100.559	147.709
B09 400	2021-04-07		0.29	0.285	-0.005		3.062	5.176	2.114		2.775	1.065	351.167	98.575	147.715
B10 300	2021-04-25		0.357	0.361	0.004		3.168	4.238	1.07		2.906	1.861	250.227	100.705	143.083
B10 400	2021-04-26		0.505	0.476	-0.029		3.547	4.401	0.854		3.221	1.369	348.469	101.497	133.354		11.04.2021: Sprung ISG/SI-Schrauben-Ausriss (Fehlbohrungen, 2 kreuzende SI-Schrauben)								26.04.2021: nach dem Übertragen in die Excel-Tabelle der Zwick-Werte erfolgte keine Speicherung der Probe in testXpert II
Mean			0.5992	0.58995	-0.00925		3.7754	4.80355	1.02815						133.225
C01 300	2021-01-07		0.284	0.297	0.013		3.029	3.443	0.414		2.715	1.643	251.383	101.872	139.469
C01 400	2021-01-07		0.518	0.521	0.003		3.939	6.717	2.778		3.639	1.73	351.134	99.828	131.643
C02 300	2021-02-22		0.484	0.48	-0.004		4.165	5.846	1.681		3.722	1.975	249.86	99.726	85.9382
C02 400	2021-02-23		0.504	0.497	-0.007		5.461	7.153	1.692		5.056	2.419	349.749	99.968	94.7217
C03 300	2021-03-03		0.435	0.439	0.004		3.28	3.956	0.676		2.882	1.483	249.6	98.142	108.262
C03 400	2021-03-04		0.39	0.374	-0.016		4.08	5.069	0.989		3.692	1.455	349.409	99.39	111.765
C04 300	2021-03-15		0.624	0.605	-0.019		3.167	3.662	0.495		2.856	1.841	249.657	100.241	147.208
C04 400	2021-03-16		0.986	0.953	-0.033		4.024	4.83	0.806		3.709	1.895	348.866	102.917	135.584
C05 300	2021-03-22		0.566	0.553	-0.013		3.27	3.654	0.384		3.01	1.927	250.361	98.86	139.89
C05 400	2021-03-22		1.048	1.018	-0.03		3.854	4.548	0.694		3.616	2.032	351.653	102.837	157.081
C06 300	2021-03-26		0.382	0.381	-0.001		2.445	2.916	0.471		2.217	1.335	251.135	101.127	170.077
C06 400	2021-03-26		0.349	0.342	-0.007		2.619	3.254	0.635		2.38	0.964	351.064	99.803	177.444
C07 300	2021-03-29		0.294	0.289	-0.005		2.968	3.608	0.64		2.717	1.835	251.077	101.146	169.99
C07 400	2021-03-29		0.25	0.238	-0.012		2.984	3.946	0.962		2.748	1.266	350.855	97.017	171.281
C08 300	2021-04-01		0.279	0.272	-0.007		2.345	2.795	0.45		2.145	1.362	251.65	101.642	191.581
C08 400	2021-04-05		0.259	0.274	0.015		2.657	3.286	0.629		2.425	1.107	350.784	103.345	187.738
C09 300	2021-04-08		0.285	0.278	-0.007		3.536	4.61	1.074		3.306	2.357	250.349	98.827	159.665
C09 400	2021-04-08		0.274	0.27	-0.004		3.038	4.647	1.609		2.772	1.198	352.725	102.076	159.243
C10 300	2021-04-12		0.328	0.337	0.009		3.574	5.158	1.584		3.316	2.271	250.449	100.832	143.174
C10 400	2021-04-13		0.422	0.422	0		3.249	3.863	0.614		3.014	1.566	350.903	100.051	173.24
Mean			0.44805	0.442	-0.00605		3.3842	4.34805	0.96385						147.75
Legend:
A = 4-hole-symphyseal plate
B = cable-clamp anterior only (CCAO)
C = cable-clamp anterior and posterior (CCAP)
SZ = setting cycle
MZ = meassuring cycle
Stiffness: 5. Zyklus; 300 N: Y1: 250 N; Y2: 100 N; 400 N: Y1: 350 N; Y2: 100 N

## Sheet: Zwick Newton
				setting cycles [mm] 300 N				measuring cycles [mm] 300 N				setting cycles [mm] 400 N				measuring cycles [mm] 400 N				stiffness (N/mm) 300 N						stiffness (N/mm) 400 N							plastic deformation (mm) 300 N							plastic deformation (mm) 400 N
	300 N	400 N		setting cycle 1	setting cycle 10	PtPD		cycle 1	cycle 5000	PtPD		setting cycle 1	setting cycle 10	PtPD		cycle 1	cycle 5000	PtPD		X1	X2	Y1	Y2	stiffness		X1	X2	Y1	Y2	stiffness		DmaxSZ10	Dmin1	Dmin5000	plast. def.	Dmin5000 - DmaxSZ10			DmaxSZ10	Dmin1	Dmin5000	plast. def.	Dmin5000 - DmaxSZ10
A01	2020-12-20	2020-12-21		0.218	0.256	0.038		3.827	5.265	1.438		0.391	0.431	0.04		4.478	4.66	0.182		3.582	2.442	249.705	99.054	132.15		4.066	1.927	349.096	98.769	117.03		0.256	1.965	3.729	1.764		3.473		0.407	1.567	2.19	0.623		1.783
A02	2021-01-14	2021-01-15		0.538	0.575	0.037		3.01	3.309	0.299		0.679	0.67	-0.009		3.845	7.053	3.208		2.672	1.492	249.914	99.243	127.687		3.51	1.566	350.117	101.171	128.059		0.554	1.073	1.56	0.487		1.006		0.658	1.138	3.92	2.782		3.262
A03	2021-02-24	2021-02-26		0.524	0.524	0		3.482	4.379	0.897		0.48	0.482	0.002		4.231	5.12	0.889		3.21	2.166	251.521	102.503	142.738		3.979	2.105	350.928	101.704	132.99		0.526	1.728	2.886	1.158		2.36		0.486	1.668	2.786	1.118		2.3
A04	2021-03-08	2021-03-09		1.044	1.039	-0.005		4.37	5.038	0.668		0.57	0.552	-0.018		4.323	5.696	1.373		4.057	2.689	250.5	100.53	109.627		4.053	1.99	351.224	102.038	120.788		1.042	2.153	3.252	1.099		2.21		0.557	1.51	3.101	1.591		2.544
A05	2021-03-17	2021-03-18		0.704	0.68	-0.024		3.989	4.706	0.717		0.629	0.628	-0.001		4.579	5.824	1.245		3.63	2.327	250.067	100.553	114.746		4.242	2.106	350.393	102.081	116.251		0.687	1.872	2.897	1.025		2.21		0.629	1.636	3.125	1.489		2.496
A06	2021-03-23	2021-03-23		0.291	0.292	0.001		2.292	3.012	0.72		0.418	0.418	0		3.242	4.258	1.016		1.998	0.953	250.822	100.602	143.751		2.94	1.101	351.748	102.013	135.799		0.289	0.614	1.353	0.739		1.064		0.405	0.757	1.633	0.876		1.228
A07	2021-03-27	2021-03-27		0.816	0.811	-0.005		4.418	5.424	1.006		1.321	1.284	-0.037		5.167	6.812	1.645		4.085	2.786	250.972	102.696	114.146		4.803	2.503	351.107	102.075	108.275		0.816	2.289	3.499	1.21		2.683		1.301	2.063	3.386	1.323		2.085
A08	2021-03-30	2021-03-30		0.388	0.381	-0.007		3.101	3.584	0.483		0.34	0.329	-0.011		3.123	3.895	0.772		2.9	2.052	251.066	99.865	178.303		2.867	1.453	350.427	99.33	177.579		0.385	1.656	2.357	0.701		1.972		0.33	1.088	2	0.912		1.67
A09	2021-04-05	2021-04-06		0.323	0.317	-0.006		3.167	4.368	1.201		0.437	0.44	0.003		3.747	5.433	1.686		2.866	1.692	250.224	101.843	126.389		3.402	1.425	349.57	98.695	126.897		0.327	1.258	2.514	1.256		2.187		0.44	1.053	2.749	1.696		2.309
A10	2021-04-09	2021-04-10		0.358	0.375	0.017		3.138	4.031	0.893		0.202	0.202	0		2.689	3.765	1.076		2.926	2.044	250.95	99.244	172.002		2.436	0.941	349.5	98.519	167.88		0.376	1.677	2.735	1.058		2.359		0.188	0.646	1.84	1.194		1.652
mean				0.5204	0.525	0.0046		3.4794	4.3116	0.8322		0.5467	0.5436	-0.0031		3.9424	5.2516	1.3092						136.154						133.155					1.0497		2.1524					1.3604		2.1329
B01	2021-01-06	2021-01-06		0.418	0.468	0.05		3.648	4.06	0.412		0.405	0.423	0.018		4.352	4.877	0.525		3.281	2.006	249.654	101.398	116.279		4.062	2.015	350.072	101.239	121.56		0.453	1.606	2.334	0.728		1.881		0.422	1.638	2.327	0.689		1.905
B02	2021-01-16	2021-01-16		0.563	0.57	0.007		4.179	5.527	1.348		0.761	0.754	-0.007		5.491	7.282	1.791		3.754	2.226	249.485	100.432	97.5478		5.089	2.49	349.143	99.464	96.0673		0.563	1.652	3.139	1.487		2.576		0.761	1.892	3.834	1.942		3.073
B03	2021-02-28	2021-03-01		0.539	0.522	-0.017		2.949	3.413	0.464		0.822	0.8	-0.022		3.835	4.507	0.672		2.659	1.674	248.7	98.133	152.86		3.554	1.939	350.339	99.591	155.262		0.522	1.245	2.006	0.761		1.484		0.816	1.525	2.311	0.786		1.495
B04	2021-03-10	2021-03-11		0.392	0.379	-0.013		3.02	3.405	0.385		0.974	0.952	-0.022		3.503	3.786	0.283		2.803	1.854	250.323	101.546	156.772		3.281	1.802	351.87	98.149	171.549		0.37	1.409	2.08	0.671		1.71		0.961	1.433	1.92	0.487		0.959
B05	2021-03-19	2021-03-20		0.66	0.639	-0.021		3.495	4.084	0.589		1.145	1.115	-0.03		5.025	5.915	0.89		3.173	2.129	249.817	102.15	141.443		4.69	2.644	349.933	101.013	121.662		0.636	1.74	2.56	0.82		1.924		1.135	2.104	3.45	1.346		2.315
B06	2021-03-24	2021-03-25		1.577	1.546	-0.031		4.434	4.652	0.218		0.574	0.569	-0.005		4.874	6.322	1.448		4.068	2.671	251.571	100.2	108.354		4.503	2.238	349.817	99.186	110.654		1.562	2.271	2.627	0.356		1.065		0.595	1.706	3.271	1.565		2.676
B07	2021-03-28	2021-03-28		0.321	0.311	-0.01		2.328	2.74	0.412		0.282	0.277	-0.005		2.763	3.321	0.558		2.073	1.13	252.904	103.658	158.267		2.506	0.987	349.062	101.04	163.28		0.311	0.797	1.396	0.599		1.085		0.271	0.696	1.385	0.689		1.114
B08	2021-09-15	2021-09-15		0.603	0.585	-0.018		3.736	4.619	0.883		0.421	0.408	-0.013		4.012	5.053	1.041		3.425	2.248	249.903	101.62	125.984		3.693	1.786	349.736	99.965	130.976		0.587	1.708	2.857	1.149		2.27		0.411	1.287	2.4	1.113		1.989
B09	2021-04-07	2021-04-07		0.383	0.374	-0.009		3.302	4.792	1.49		0.29	0.285	-0.005		3.062	5.176	2.114		3.039	2.026	250.188	100.559	147.709		2.775	1.065	351.167	98.575	147.715		0.378	1.608	3.183	1.575		2.805		0.283	0.772	2.81	2.038		2.527
B10	2021-04-25	2021-04-26		0.357	0.361	0.004		3.168	4.238	1.07		0.505	0.476	-0.029		3.547	4.401	0.854		2.906	1.861	250.227	100.705	143.083		3.221	1.369	348.469	101.497	133.354		0.356	1.453	2.69	1.237		2.334		0.476	1.23	1.89	0.66		1.414
mean				0.5813	0.5755	-0.0058		3.4259	4.153	0.7271		0.6179	0.6059	-0.012		4.0464	5.064	1.0176						134.83						135.208					0.9383		1.9134					1.1315		1.9467
C01	2021-09-23	2021-09-24		0.704	0.687	-0.017		4.957	5.739	0.782		0.615	0.598	-0.017		5.003	5.949	0.946		4.57	3.111	250.534	98.548	104.171		4.707	2.404	351.457	99.232	109.52		0.69	2.627	3.798	1.171		3.108		0.611	1.926	3.246	1.32		2.635
C02	2021-09-16	2021-09-17		0.379	0.386	0.007		3.437	4.32	0.883		0.449	0.445	-0.004		3.97	4.983	1.013		3.125	1.954	249.921	100.829	127.32		3.666	1.593	349.484	99.278	120.698		0.376	1.517	2.57	1.053		2.194		0.451	1.23	2.293	1.063		1.842
C03	2021-03-03	2021-03-04		0.435	0.439	0.004		3.28	3.956	0.676		0.39	0.374	-0.016		4.08	5.069	0.989		2.882	1.483	249.6	98.142	108.262		3.692	1.455	349.409	99.39	111.765		0.439	1.035	1.893	0.858		1.454		0.384	1.038	2.123	1.085		1.739
C04	2021-03-15	2021-03-16		0.624	0.605	-0.019		3.167	3.662	0.495		0.986	0.953	-0.033		4.024	4.83	0.806		2.856	1.841	249.657	100.241	147.208		3.709	1.895	348.866	102.917	135.584		0.613	1.369	2.094	0.725		1.481		0.981	1.477	2.372	0.895		1.391
C05	2021-03-22	2021-03-22		0.566	0.553	-0.013		3.27	3.654	0.384		1.048	1.018	-0.03		3.854	4.548	0.694		3.01	1.927	250.361	98.86	139.89		3.616	2.032	351.653	102.837	157.081		0.553	1.493	2.189	0.696		1.636		1.032	1.615	2.407	0.792		1.375
C06	2021-03-26	2021-03-26		0.382	0.381	-0.001		2.445	2.916	0.471		0.349	0.342	-0.007		2.619	3.254	0.635		2.217	1.335	251.135	101.127	170.077		2.38	0.964	351.064	99.803	177.444		0.361	0.982	1.606	0.624		1.245		0.346	0.638	1.327	0.689		0.981
C07	2021-03-29	2021-03-29		0.294	0.289	-0.005		2.968	3.608	0.64		0.25	0.238	-0.012		2.984	3.946	0.962		2.717	1.835	251.077	101.146	169.99		2.748	1.266	350.855	97.017	171.281		0.286	1.503	2.282	0.779		1.996		0.239	0.968	1.948	0.98		1.709
C08	2021-04-01	2021-04-05		0.279	0.272	-0.007		2.345	2.795	0.45		0.259	0.274	0.015		2.657	3.286	0.629		2.145	1.362	251.65	101.642	191.581		2.425	1.107	350.784	103.345	187.738		0.271	1.033	1.642	0.609		1.371		0.274	0.789	1.532	0.743		1.258
C09	2021-04-08	2021-04-08		0.285	0.278	-0.007		3.536	4.61	1.074		0.274	0.27	-0.004		3.038	4.647	1.609		3.306	2.357	250.349	98.827	159.665		2.772	1.198	352.725	102.076	159.243		0.279	1.956	3.186	1.23		2.907		0.269	0.883	2.365	1.482		2.096
C10	2021-04-12	2021-04-13		0.328	0.337	0.009		3.574	5.158	1.584		0.422	0.422	0		3.249	3.863	0.614		3.316	2.271	250.449	100.832	143.174		3.014	1.566	350.903	100.051	173.24		0.34	1.834	3.6	1.766		3.26		0.415	1.205	1.949	0.744		1.534
mean				0.4276	0.4227	-0.0049		3.2979	4.0418	0.7439		0.5042	0.4934	-0.0108		3.5478	4.4375	0.8897						146.134						150.359					0.9511		2.0652					0.9793		1.656
Legend:
A = 4-hole-symphyseal plate
B = cable-clamp anterior only (CCAO)
C = cable-clamp anterior and posterior (CCAP)
stiffness: cycle 5; 300 N: Y1: 250 N; Y2: 100 N; 400 N: Y1: 350 N; Y2: 100 N

## Sheet: (GOM Symphyse ABC)
	R1		GOM Aramis Video Measuring
	L1		Cycles meassured (1, 1000, 2000, 3000, 4000, 5000)
			Displacement in X-axis																			Displacement in Y-axis																			Displacement in Z-axis
			1 (Bild 11)	1 (Bild 11)	IR1-L1I	1000 (Bild 61)	1000 (Bild 61)	IR1-L1I	2000 (B. 111)	2000 (B. 111)	IR1-L1I	3000 (B. 161)	3000 (B. 161)	IR1-L1I	4000 (B. 211)	4000 (B. 211)	IR1-L1I	5000 (B. 280)	5000 (B. 280)	IR1-L1I		1 (Bild 11)	1 (Bild 11)	IR1-L1I	1000 (Bild 61)	1000 (Bild 61)	IR1-L1I	2000 (B. 111)	2000 (B. 111)	IR1-L1I	3000 (B. 161)	3000 (B. 161)	IR1-L1I	4000 (B. 211)	4000 (B. 211)	IR1-L1I	5000 (B. 280)	5000 (B. 280)	IR1-L1I		1 (Bild 11)	1 (Bild 11)	IR1-L1I	1000 (Bild 61)	1000 (Bild 61)	IR1-L1I	2000 (B. 111)	2000 (B. 111)	IR1-L1I
Group	Date
A01 300	2020-12-20		0.038	0.03	0.038	1.27	1.22	0.05	1.312	1.261	0.051	1.334	1.283	0.051	1.339	1.286	0.053	1.373	1.315	0.058		0.061	0	0.061	0.201	-0.629	0.83	0.225	-0.637	0.862	0.248	-0.62	0.868	0.273	-0.608	0.881	0.274	-0.675	0.949		0.099	0.118	0.019	1.211	1.729	0.518	1.267	1.812	0.545
A01 400	2020-12-21		0.274	0.272	0.002	1.209	1.139	0.07	1.171	1.098	0.073	1.146	1.071	0.075	1.119	1.046	0.073	1.112	1.032	0.08		-0.122	-0.196	0.074	0.092	-0.651	0.743	0.116	-0.632	0.748	0.132	-0.618	0.75	0.146	-0.609	0.755	0.146	-0.672	0.818		0.118	0.104	0.014	1.3	1.591	0.291	1.316	1.613	0.297
A02 300	2021-01-14		0.414	0.416	0.002	-0.403	-0.441	0.038	-0.427	-0.467	0.04	-0.429	-0.47	0.041	-0.427	-0.469	0.042	-0.409	-0.457	0.048		0.231	0.109	0.122	1.582	1.027	0.555	1.633	1.071	0.562	1.662	1.094	0.568	1.682	1.11	0.572	1.752	1.142	0.61		0.615	0.534	0.081	1.693	1.771	0.078	1.731	1.82	0.089
A02 400	2021-01-15		0.427	0.431	0.004	0.402	0.329	0.073	0.472	0.408	0.064	0.466	0.397	0.069	0.4664	0.392	0.0744	0.447	0.367	0.08		0.225	0.088	0.137	1.85	0.671	1.179	0.788	-0.764	1.552	0.625	-1.03	1.655	0.534	-1.175	1.709	0.435	-1.396	1.831		0.709	0.608	0.101	2.703	2.883	0.18	2.186	2.272	0.086
A03 300	2021-02-24		0.226	0.238	0.012	0.295	0.315	0.02	0.27	0.293	0.023	0.255	0.29	0.035	0.226	0.263	0.037	0.208	0.248	0.04		0.215	0.079	0.136	1.982	1.203	0.779	1.91	1.104	0.806	1.436	0.533	0.903	1.419	0.497	0.922	1.377	0.381	0.996		0.513	0.429	0.084	2.102	1.997	0.105	2.072	1.975	0.097
A03 400	2021-02-26		0.067	0.075	0.008	0.108	0.141	0.033	0.081	0.112	0.031	0.071	0.101	0.03	0.057	0.085	0.028	0.043	0.073	0.03		0.158	0.013	0.145	1.136	-0.026	1.162	1.146	-0.032	1.178	1.144	-0.038	1.182	1.155	-0.03	1.185	1.094	-0.182	1.276		0.4	0.358	0.042	1.491	1.345	0.146	1.5	1.352	0.148
A04 300	2021-03-08		0.524	0.513	0.011	1.388	1.308	0.08	1.299	1.218	0.081	1.265	1.183	0.082	1.238	1.155	0.083	1.352	1.265	0.087		-0.097	-0.334	0.237	0.766	-0.314	1.08	0.849	-0.241	1.09	0.928	-0.166	1.094	0.983	-0.112	1.095	0.934	-0.225	1.159		0.81	0.624	0.186	2.174	1.881	0.293	2.193	1.892	0.301
A04 400	2021-03-09		0.178	0.17	0.008	1.742	1.627	0.115	1.855	1.733	0.122	1.893	1.767	0.126	1.914	1.785	0.129	1.935	1.799	0.136		0.017	-0.13	0.147	1.743	0.662	1.081	1.997	0.917	1.08	2.08	0.986	1.094	2.155	1.064	1.091	2.135	0.966	1.169		0.299	0.248	0.051	1.49	1.178	0.312	1.491	1.135	0.356
A05 300	2021-03-17		0.155	0.139	0.016	0.967	0.873	0.094	0.976	0.88	0.096	0.964	0.867	0.097	0.962	0.864	0.098	1.042	0.933	0.109		0.184	-0.013	0.197	0.697	-0.311	1.008	0.717	-0.299	1.016	0.729	-0.292	1.021	0.738	-0.285	1.023	0.71	-0.384	1.094		0.612	0.541	0.071	1.565	1.87	0.305	1.599	1.916	0.317
A05 400	2021-03-18		0.083	0.068	0.015	0.976	0.871	0.105	0.958	0.849	0.109	0.954	0.842	0.112	0.956	0.843	0.113	1.022	0.898	0.124		0.254	0.099	0.155	1.024	-0.151	1.175	0.972	-0.244	1.216	0.981	-0.251	1.232	0.99	-0.255	1.245	0.951	-0.372	1.323		0.498	0.513	0.015	1.662	2.166	0.504	1.653	2.164	0.511
A06 300	2021-03-23		0.008	0.011	0.003	-0.256	-0.259	0.003	-0.262	-0.259	0.003	-0.266	-0.262	0.004	-0.266	-0.262	0.004	-0.292	-0.287	0.005		-0.011	-0.089	0.078	-0.18	-0.849	0.669	-0.548	-1	0.452	-0.56	-1.379	0.819	-0.57	-1.399	0.829	-0.591	-1.484	0.893		0.079	0.073	0.006	0.314	0.397	0.083	0.173	0.206	0.033
A06 400	2021-03-23		-0.117	-0.112	0.005	-0.568	-0.575	0.007	-0.582	-0.589	0.007	-0.588	-0.597	0.009	-0.591	-0.601	0.01	-0.617	-0.626	0.009		-0.524	-0.659	0.135	-0.81	-1.839	1.029	-0.818	-1.869	1.051	-0.82	-1.885	1.065	-0.818	-1.893	1.075	-0.828	-1.964	1.136		-0.01	-0.053	0.043	0.132	0.213	0.081	0.133	0.222	0.089
A07 300	2021-03-27		0.128	0.113	0.015	0.84	0.754	0.086	0.867	0.779	0.088	0.886	0.795	0.091	0.906	0.814	0.092	0.986	0.886	0.1		0.448	0.262	0.186	1.748	0.877	0.871	1.732	0.833	0.899	1.727	0.811	0.916	1.723	0.797	0.926	1.697	0.7	0.997		0.74	0.695	0.045	2.214	2.467	0.253	2.237	2.499	0.262
A07 400	2021-03-27		0.929	0.919	0.01	1.969	1.852	0.117	2.009	1.885	0.124	2.037	1.91	0.127	2.061	1.928	0.133	2.116	1.974	0.142		0.081	-0.173	0.254	0.394	-0.806	1.2	0.425	-0.836	1.261	0.446	-0.852	1.298	0.459	-0.869	1.328	0.476	-0.936	1.412		1.191	0.934	0.257	2.082	2.159	0.077	2.133	2.244	0.111
A08 300	2021-03-30		0.007	0.01	0.003	0.206	0.199	0.007	0.198	0.19	0.008	0.192	0.184	0.008	0.19	0.182	0.008	0.182	0.172	0.01		0.183	0.084	0.099	2.096	1.625	0.471	2.117	1.639	0.478	2.122	1.641	0.481	2.122	1.637	0.485	2.129	1.59	0.539		0.281	0.277	0.004	2.095	2.261	0.166	2.132	2.299	0.167
A08 400	2021-03-30		-0.042	-0.04	0.002	-0.21	-0.213	0.003	-0.132	-0.13	0.002	-0.129	-0.125	0.004	-0.137	-0.133	0.004	-0.157	-0.157	0		0.09	-0.012	0.102	0.915	0.183	0.732	0.268	-0.627	0.895	0.127	-0.814	0.941	0.117	-0.835	0.952	0.082	-0.936	1.018		0.181	0.177	0.004	1.199	1.247	0.048	0.882	0.836	0.046
A09 300	2021-04-05		0.074	0.074	0	0.864	0.835	0.029	0.891	0.859	0.032	0.91	0.877	0.033	0.918	0.887	0.031	0.956	0.922	0.034		0.036	-0.054	0.09	0.081	-0.903	0.984	-0.002	-1.031	1.029	-0.017	-1.064	1.047	-0.019	-1.08	1.061	-0.026	-1.156	1.13		0.118	0.107	0.011	0.822	0.847	0.025	0.821	0.845	0.024
A09 400	2021-04-06		0.198	0.199	0.001	0.892	0.842	0.05	0.883	0.831	0.052	0.831	0.772	0.059	0.82	0.761	0.059	0.817	0.751	0.066		-0.014	-0.128	0.114	-0.696	-1.875	1.179	-0.73	-1.948	1.218	0.204	-0.918	1.122	0.232	-0.901	1.133	0.208	-0.993	1.201		0.134	0.132	0.002	0.419	0.498	0.079	0.437	0.525	0.088
A10 300	2021-04-09		-0.02	-0.023	0.003	-0.26	-0.303	0.043	-0.272	-0.318	0.046	-0.281	-0.326	0.045	-0.287	-0.333	0.046	-0.312	-0.363	0.051		0.175	0.072	0.103	1.152	0.41	0.742	1.175	0.422	0.753	1.19	0.431	0.759	1.201	0.436	0.765	1.206	0.386	0.82		0.219	0.221	0.002	1.259	1.436	0.177	1.289	1.476	0.187
A10 400	2021-04-10		-0.029	-0.031	0.002	-0.425	-0.478	0.053	-0.438	-0.491	0.053	-0.451	-0.508	0.057	-0.459	-0.514	0.055	-0.458	-0.518	0.06		0.02	-0.042	0.062	0.023	-0.834	0.857	-0.064	-0.956	0.892	-0.085	-0.995	0.91	-0.109	-1.034	0.925	-0.173	-1.167	0.994		0.052	0.052	0	0.273	0.387	0.114	0.247	0.371	0.124
Mittelwert			0.1761	0.1736	0.008	0.5503	0.5018	0.0538	0.55645	0.5071	0.05525	0.553	0.50255	0.05045	0.55027	0.49895	0.05862	0.5673	0.51135	0.06345		0.0805	-0.0512	0.1317	0.7898	-0.1265	0.9163	0.6954	-0.2565	0.9519	0.71495	-0.2713	0.98625	0.72065	-0.2772	0.99785	0.6994	-0.36885	1.06825		0.3829	0.3346	0.0519	1.41	1.51615	0.19175	1.3746	1.4737	0.1939
B01 300	2021-01-06		0.256	0.261	0.005	1.214	1.228	0.014	1.171	1.147	0.024	1.156	1.13	0.026	1.144	1.118	0.026	1.205	1.172	0.033		-0.091	-0.174	0.083	0.229	-0.354	0.583	-0.222	-0.895	0.673	-0.216	-0.896	0.68	-0.206	-0.883	0.677	-0.254	-0.993	0.739		0.13	0.137	0.007	1.152	1.304	0.152	0.914	1.037	0.123
B01 400	2021-01-06		0.302	0.308	0.006	1.216	1.182	0.034	1.214	1.18	0.034	1.216	1.182	0.034	1.213	1.178	0.035	1.236	1.194	0.042		-0.028	-0.09	0.062	-0.144	-0.934	0.79	-0.122	-0.914	0.792	-0.113	-0.91	0.797	-0.109	-0.911	0.802	-0.18	-1.034	0.854		0.268	0.233	0.035	1.039	1.134	0.095	1.066	1.167	0.101
B02 300	2021-01-16		0.286	0.287	0.001	0.595	0.529	0.066	0.656	0.557	0.099	0.671	0.568	0.103	0.674	0.57	0.104	0.703	0.588	0.115		0.214	0.108	0.106	1.439	0.69	0.749	1.103	0.218	0.885	1.087	0.18	0.907	1.099	0.189	0.91	1.045	0.065	0.98		0.508	0.475	0.033	2.285	2.6	0.315	2.236	2.506	0.27
B02 400	2021-01-16		0.399	0.403	0.004	0.694	0.514	0.18	0.675	0.48	0.195	0.661	0.459	0.202	0.649	0.44	0.209	0.642	0.413	0.229		0.271	0.123	0.148	0.412	-0.831	1.243	0.315	-0.987	1.302	0.278	-1.05	1.328	0.259	-1.085	1.344	0.142	-1.297	1.439		0.62	0.578	0.042	1.75	2.17	0.42	1.735	2.178	0.443
B03 300	2021-02-28		0.121	0.121	0	0.481	0.478	0.003	0.468	0.466	0.002	0.464	0.465	0.001	0.465	0.466	0.001	0.492	0.492	0		0.116	-0.044	0.16	1.207	0.47	0.737	1.262	0.523	0.739	1.296	0.558	0.738	1.32	0.58	0.74	1.361	0.563	0.798		0.443	0.395	0.048	1.859	1.83	0.029	1.916	1.9	0.016
B03 400	2021-03-01		0.285	0.288	0.003	0.593	0.586	0.007	0.562	0.548	0.014	0.519	0.493	0.026	0.493	0.436	0.057	0.607	0.511	0.096		0.15	-0.052	0.202	1.449	0.535	0.914	1.436	0.502	0.934	1.389	0.431	0.958	1.197	0.19	1.007	1.032	-0.081	1.113		0.774	0.652	0.122	2.256	2.248	0.008	2.277	2.274	0.003
B04 300	2021-03-10		-0.131	-0.138	0.007	-1.292	-1.368	0.076	-1.275	-1.355	0.08	-1.264	-1.346	0.082	-1.259	-1.342	0.083	-1.271	-1.36	0.089		0.034	-0.088	0.122	1.258	0.439	0.819	1.269	0.447	0.822	1.273	0.449	0.824	1.281	0.454	0.827	1.265	0.384	0.881		0.23	0.225	0.005	1.73	1.742	0.012	1.751	1.765	0.014
B04 400	2021-03-11		-0.084	-0.098	0.014	-0.666	-0.737	0.071	-0.657	-0.73	0.073	-0.65	-0.721	0.071	-0.64	-0.712	0.072	-0.619	-0.701	0.082		-0.163	-0.44	0.277	0.621	-0.281	0.902	0.638	-0.268	0.906	0.643	-0.263	0.906	0.649	-0.259	0.908	0.601	-0.374	0.975		0.894	0.727	0.167	1.804	1.745	0.059	1.825	1.754	0.071
B05 300	2021-03-19		0.119	0.118	0.001	1.073	0.982	0.091	1.08	0.98	0.1	1.082	0.98	0.102	1.09	0.986	0.104	1.201	1.087	0.114		0.083	-0.078	0.161	0.014	-0.833	0.847	0.023	-0.841	0.864	0.034	-0.831	0.865	0.046	-0.825	0.871	-0.017	-0.951	0.934		0.491	0.424	0.067	0.992	0.918	0.074	1.009	0.922	0.087
B05 400	2021-03-20		0.307	0.295	0.012	0.872	-1.01	1.882	-0.865	-1.016	0.151	-0.857	-1.016	0.159	-0.756	-1.015	0.259	-0.748	-1.039	0.291		0.095	-0.17	0.265	1.43	0.188	1.242	1.34	0.058	1.282	1.286	-0.026	1.312	0.652	-0.852	1.504	0.561	-1.026	1.587		1.035	0.829	0.206	2.662	2.385	0.277	2.548	2.288	0.26
B06 300	2021-03-24		-0.361	-0.408	0.047	0.844	0.734	0.11	0.856	0.744	0.112	0.867	0.752	0.115	0.879	0.763	0.116	0.962	0.836	0.126		-1.586	-1.822	0.236	-1.607	-2.293	0.686	-1.601	-2.29	0.689	-1.61	-2.304	0.694	-1.608	-2.306	0.698	-1.624	-2.374	0.75		0.101	0.006	0.095	0.715	0.751	0.036	0.723	0.766	0.043
B06 400	2021-03-25		0.14	0.13	0.01	0.265	0.035	0.23	0.243	-0.001	0.244	0.236	-0.014	0.25	0.233	-0.021	0.254	0.23	-0.041	0.271		0.287	0.176	0.111	0.463	-0.826	1.289	0.428	-0.909	1.337	0.425	-0.931	1.356	0.424	-0.946	1.37	0.356	-1.078	1.434		0.406	0.398	0.008	1.121	1.321	0.2	1.093	1.308	0.215
B07 300	2021-03-28		0.223	0.229	0.006	1.108	1.146	0.038	1.134	1.171	0.037	1.159	1.191	0.032	1.173	1.206	0.033	1.248	1.283	0.035		-0.032	-0.09	0.058	0.016	-0.478	0.494	0.033	-0.464	0.497	0.039	-0.463	0.502	0.044	-0.462	0.506	0.058	-0.5	0.558		0.137	0.12	0.017	0.809	0.767	0.042	0.848	0.808	0.04
B07 400	2021-03-28		0.171	0.176	0.005	1.093	1.148	0.055	1.105	1.158	0.053	1.113	1.166	0.053	1.119	1.172	0.053	1.145	1.2	0.055		-0.05	-0.116	0.066	0.086	-0.576	0.662	0.107	-0.559	0.666	0.122	-0.551	0.673	0.131	-0.546	0.677	0.149	-0.58	0.729		0.088	0.07	0.018	0.807	0.762	0.045	0.836	0.796	0.04
B08 300	2021-03-31		0.172	0.167	0.005	0.78	0.643	0.137	0.803	0.603	0.2	0.804	0.593	0.211	0.803	0.585	0.218	0.823	0.584	0.239		0.064	-0.053	0.117	0.433	-0.743	1.176	0.02	-1.276	1.296	-0.01	-1.335	1.325	-0.022	-1.365	1.343	-0.126	-1.549	1.423		0.2	0.201	0.001	1.122	1.395	0.273	0.979	1.246	0.267
B08 400	2021-04-01		0.256	0.248	0.008	0.586	0.345	0.241	0.571	0.294	0.277	0.556	0.256	0.3	0.542	0.22	0.322	0.495	0.102	0.393		0.044	-0.09	0.134	-0.983	-2.341	1.358	-1.074	-2.545	1.471	-1.109	-2.661	1.552	-1.134	-2.78	1.646	-1.211	-3.187	1.976		0.221	0.23	0.009	0.229	0.433	0.204	0.211	0.462	0.251
B09 300	2021-04-07		-0.033	-0.029	0.004	0.291	0.214	0.077	0.345	0.2	0.145	0.338	0.181	0.157	0.332	0.17	0.162	0.354	0.182	0.172		0.167	0.06	0.107	0.404	-0.542	0.946	-0.137	-1.207	1.07	-0.179	-1.284	1.105	-0.188	-1.309	1.121	-0.214	-1.395	1.181		0.229	0.236	0.007	0.834	0.918	0.084	0.618	0.683	0.065
B09 400	2021-04-07		-0.011	-0.013	0.002	-0.15	-0.233	0.083	-0.086	-0.253	0.167	-0.1	-0.278	0.178	-0.109	-0.294	0.185	-0.138	-0.359	0.221		-0.005	-0.079	0.074	-0.41	-1.278	0.868	-1.148	-2.192	1.044	-1.186	-2.266	1.08	-1.21	-2.312	1.102	-1.367	-2.629	1.262		0.042	0.053	0.011	0.042	0.174	0.132	-0.249	-0.131	0.118
B10 300	2021-04-25		0.128	0.125	0.003	1.024	1.013	0.011	1.037	1.022	0.015	1.041	1.024	0.017	1.042	1.023	0.019	1.063	1.032	0.031		0.071	-0.04	0.111	0.84	-0.173	1.013	0.836	-0.202	1.038	0.841	-0.215	1.056	0.845	-0.223	1.068	0.804	-0.332	1.136		0.241	0.225	0.016	1.56	1.639	0.079	1.569	1.659	0.09
B10 400	2021-04-26		0.484	0.467	0.017	1.771	1.694	0.077	1.757	1.674	0.083	1.739	1.654	0.085	1.729	1.641	0.088	1.748	1.643	0.105		-0.376	-0.479	0.103	-0.385	-1.295	0.91	-0.383	-1.323	0.94	-0.361	-1.324	0.963	-0.35	-1.333	0.983	-0.373	-1.433	1.06		0.218	0.138	0.08	1.009	0.973	0.036	1.02	0.999	0.021
Mittelwert			0.15145	0.14685	0.008	0.6196	0.45615	0.17415	0.5397	0.44345	0.10525	0.53755	0.43595	0.1102	0.5408	0.4295	0.12	0.5689	0.44095	0.13695		-0.03675	-0.1719	0.13515	0.3386	-0.5728	0.9114	0.20615	-0.7562	0.96235	0.19645	-0.7846	0.98105	0.156	-0.8492	1.0052	0.1004	-0.99005	1.09045		0.3638	0.3176	0.0497	1.28885	1.36045	0.1286	1.24625	1.31935	0.1269
C01 300	2021-01-07		0.242	0.243	0.001	1.157	1.16	0.003	1.163	1.165	0.002	1.166	1.166	0	1.168	1.167	0.001	1.19	1.19	0		-0.038	-0.112	0.074	0.829	0.21	0.619	0.881	0.268	0.613	0.91	0.3	0.61	0.93	0.323	0.607	0.927	0.271	0.656		0.067	0.053	0.014	1.038	1.118	0.08	1.089	1.174	0.085
C01 400	2021-01-07		0.13	0.122	0.008	0.426	0.381	0.045	0.41	0.363	0.047	0.402	0.354	0.048	0.407	0.359	0.048	0.47	0.415	0.055		-0.665	-0.743	0.078	0.432	-0.876	1.308	0.491	-0.857	1.348	0.512	-0.851	1.363	0.546	-0.828	1.374	0.503	-0.953	1.456		-0.1	-0.119	0.019	0.382	0.873	0.491	0.397	0.919	0.522
C02 300	2021-02-22		0.227	0.234	0.007	1.723	1.745	0.022	1.875	1.734	0.141	1.883	1.73	0.153	1.955	1.79	0.165	2.091	1.904	0.187		0.187	0.039	0.148	1.28	0.127	1.153	0.477	-0.897	1.374	0.456	-0.944	1.4	0.43	-0.999	1.429	0.35	-1.181	1.531		0.351	0.319	0.032	1.471	1.584	0.113	1.181	1.27	0.089
C02 400	2021-02-23		0.194	0.2	0.006	1.864	1.79	0.074	2.09	1.778	0.312	2.085	1.757	0.328	2.083	1.75	0.333	2.118	1.75	0.368		0.103	-0.041	0.144	0.78	-0.757	1.537	-0.378	-2.117	1.739	-0.382	-2.152	1.77	-0.404	-2.183	1.779	-0.524	-2.424	1.9		0.167	0.175	0.008	1.005	1.284	0.279	0.658	0.839	0.181
C03 300	2021-03-03		0.283	0.274	0.009	1.532	1.41	0.122	1.495	1.372	0.123	1.445	1.321	0.124	1.431	1.303	0.128	1.636	1.495	0.141		0.011	-0.101	0.112	-0.077	-0.881	0.804	-0.018	-0.837	0.819	0.023	-0.806	0.829	0.048	-0.788	0.836	0.056	-0.888	0.944		0.284	0.242	0.042	0.954	1.035	0.081	0.994	1.082	0.088
C03 400	2021-03-04		0.095	0.086	0.009	1.12	0.981	0.139	1.099	0.955	0.144	1.108	0.958	0.15	1.105	0.957	0.148	1.159	0.996	0.163		0.032	-0.069	0.101	0.493	-0.514	1.007	0.487	-0.551	1.038	0.494	-0.559	1.053	0.519	-0.55	1.069	0.49	-0.658	1.148		0.118	0.141	0.023	0.991	1.171	0.18	0.993	1.187	0.194
C04 300	2021-03-15		0.395	0.405	0.01	0.658	0.632	0.026	0.662	0.637	0.025	0.66	0.636	0.024	0.662	0.638	0.024	0.696	0.669	0.027		0.083	-0.056	0.139	1.245	0.484	0.761	1.302	0.538	0.764	1.344	0.574	0.77	1.371	0.598	0.773	1.382	0.555	0.827		0.53	0.411	0.119	1.791	1.64	0.151	1.825	1.687	0.138
C04 400	2021-03-16		0.231	0.216	0.015	0.724	0.654	0.07	0.726	0.651	0.075	0.722	0.647	0.075	0.72	0.642	0.078	0.729	0.64	0.089		-0.664	-0.866	0.202	0.247	-0.74	0.987	0.266	-0.744	1.01	0.29	-0.727	1.017	0.311	-0.713	1.024	0.279	-0.816	1.095		0.437	0.305	0.132	1.379	1.28	0.099	1.385	1.282	0.103
C05 300	2021-03-22		-0.181	-0.17	0.011	-1.015	-0.977	0.038	-1.025	-0.988	0.037	-1.031	-0.995	0.036	-1.035	-1.001	0.034	-1.057	-1.021	0.036		0.188	0.065	0.123	2.108	1.572	0.536	2.125	1.585	0.54	2.141	1.599	0.542	2.155	1.613	0.542	2.19	1.607	0.583		0.494	0.464	0.03	2.457	2.472	0.015	2.468	1.282	1.186
C05 400	2021-03-22		0.297	0.332	0.035	-0.444	-0.388	0.056	-0.365	-0.31	0.055	-0.28	-0.233	0.047	-0.285	-0.24	0.045	-0.309	-0.267	0.042		0.234	0.042	0.192	1.281	0.448	0.833	1.071	0.18	0.891	0.611	-0.406	1.017	0.603	-0.423	1.026	0.584	-0.494	1.078		1.154	0.961	0.193	2.369	2.184	0.185	2.252	2.013	0.239
C06 300	2021-03-26		-0.04	-0.047	0.007	0.174	0.104	0.07	0.175	0.098	0.077	0.178	0.094	0.084	0.187	0.089	0.098	0.178	0.073	0.105		0.118	0.014	0.104	0.608	-0.06	0.668	0.531	-0.156	0.687	0.472	-0.233	0.705	0.302	-0.436	0.738	0.275	-0.514	0.789		0.261	0.264	0.003	1.091	1.109	0.018	1.066	1.073	0.007
C06 400	2021-03-26		0.122	0.113	0.009	0.198	0.127	0.071	0.194	0.119	0.075	0.205	0.111	0.094	0.195	0.096	0.099	0.183	0.076	0.107		0.133	0.042	0.091	0.379	-0.309	0.688	0.351	-0.353	0.704	0.008	-0.767	0.775	-0.003	-0.788	0.785	-0.05	-0.893	0.843		0.285	0.273	0.012	0.849	0.901	0.052	0.847	0.891	0.044
C07 300	2021-03-29		0.024	0.025	0.001	-0.129	-0.133	0.004	-0.127	-0.14	0.013	-0.131	-0.149	0.018	-0.114	-0.156	0.042	-0.134	-0.181	0.047		0.087	0.01	0.077	0.803	0.168	0.635	0.726	0.065	0.661	0.685	0.005	0.68	0.353	-0.411	0.764	0.314	-0.52	0.834		0.129	0.14	0.011	0.715	0.922	0.207	0.671	0.876	0.205
C07 400	2021-03-29		0.043	0.048	0.005	-0.339	-0.38	0.041	-0.358	-0.419	0.061	-0.369	-0.433	0.064	-0.379	-0.445	0.066	-0.398	-0.471	0.073		0.078	0.024	0.054	0.055	-0.739	0.794	-0.186	-1.068	0.882	-0.194	-1.093	0.899	-0.205	-1.118	0.913	-0.229	-1.205	0.976		0.112	0.108	0.004	0.192	0.386	0.194	0.082	0.273	0.191
C08 300	2021-04-01		0.076	0.068	0.008	0.631	0.573	0.058	0.638	0.577	0.061	0.642	0.58	0.062	0.648	0.585	0.063	0.669	0.598	0.071		0.059	-0.02	0.079	0.775	0.22	0.555	0.8	0.238	0.562	0.811	0.247	0.564	0.819	0.25	0.569	0.845	0.223	0.622		0.147	0.151	0.004	0.941	1.068	0.127	0.965	1.096	0.131
C08 400	2021-04-05		0.219	0.217	0.002	0.927	0.859	0.068	0.92	0.843	0.077	0.925	0.837	0.088	0.923	0.832	0.091	0.937	0.839	0.098		-0.02	-0.083	0.063	0.369	-0.237	0.606	0.235	-0.406	0.641	0.072	-0.614	0.686	0.062	-0.634	0.696	0.023	-0.724	0.747		0.118	0.102	0.016	0.811	0.905	0.094	0.773	0.858	0.085
C09 300	2021-04-08		0.037	0.034	0.003	0.526	0.457	0.069	0.528	0.453	0.075	0.547	0.454	0.093	0.555	0.458	0.097	0.559	0.453	0.106		0.028	-0.051	0.079	1.46	0.765	0.695	1.434	0.714	0.72	1.087	0.296	0.791	1.072	0.266	0.806	1.038	0.174	0.864		0.085	0.088	0.003	1.478	1.86	0.382	1.48	1.873	0.393
C09 400	2021-04-08		0.05	0.045	0.005	0.185	0.078	0.107	0.163	0.045	0.118	0.145	0.022	0.123	0.129	0.004	0.125	0.105	-0.033	0.138		0.022	-0.049	0.071	0.223	-0.561	0.784	0.196	-0.643	0.839	0.2	-0.675	0.875	0.217	-0.684	0.901	0.242	-0.736	0.978		0.065	0.084	0.019	0.488	0.766	0.278	0.509	0.815	0.306
C10 300	2021-04-12		0.171	0.171	0	0.788	0.657	0.131	0.817	0.618	0.199	0.804	0.58	0.224	0.792	0.557	0.235	0.788	0.538	0.25		-0.025	-0.111	0.086	-0.084	-1.274	1.19	-0.654	-1.983	1.329	-0.755	-2.133	1.378	-0.778	-2.179	1.401	-0.826	-2.293	1.467		0.077	0.097	0.02	0.886	1.109	0.223	0.654	0.856	0.202
C10 400	2021-04-13		0.138	0.132	0.006	0.515	0.423	0.092	0.52	0.415	0.105	0.531	0.413	0.118	0.529	0.409	0.12	0.533	0.402	0.131		0.055	-0.053	0.108	0.045	-0.81	0.855	-0.073	-0.955	0.882	-0.169	-1.077	0.908	-0.163	-1.078	0.915	-0.2	-1.171	0.971		0.322	0.291	0.031	1.027	1.054	0.027	0.97	0.987	0.017
Mittelwert			0.13765	0.1374	0.00785	0.56105	0.50765	0.0653	0.58	0.4983	0.0911	0.58185	0.4925	0.09765	0.5838	0.4897	0.102	0.60715	0.50325	0.1117		0.0003	-0.10595	0.10625	0.66255	-0.1882	0.85075	0.5032	-0.39895	0.90215	0.4308	-0.5008	0.9316	0.40925	-0.5381	0.94735	0.38345	-0.632	1.01545		0.25515	0.2275	0.03675	1.11575	1.23605	0.1638	1.06295	1.11665	0.2203
Erläuterungen:
A = 4-Loch-Symphysenplatte mit 1 x SI-Schraube rechts
B = KISS mit anteriorer (paralleler oder gekreuzter; s. Laborbuch) Cerclage mit 1 x SI-Schraube rechts
C = KISS mit anteroposteriorer (entweder vorne oder hinten gekreuzt) Cerclage mit 1 x SI-Schraube rechts
[truncated: 9 more columns]

## Sheet: GOM Symphyse Newton
	R1																														GOM Aramis Video Measuring
	L1			300 N: measuring cycles (1, 1000, 2000, 3000, 4000, 5000)
				300 N:horizontal x-displacement																			300 N: vertical y-displacement																			300 N: antero-posterior z-displacement
				1	1	IR1-L1I	1000	1000	IR1-L1I	2000	2000	IR1-L1I	3000	3000	IR1-L1I	4000	4000	IR1-L1I	5000	5000	IR1-L1I		1	1	IR1-L1I	1000	1000	IR1-L1I	2000	2000	IR1-L1I	3000	3000	IR1-L1I	4000	4000	IR1-L1I	5000	5000	IR1-L1I		1	1	IR1-L1I	1000	1000	IR1-L1I	2000	2000
group	300 N	400 N
A01	2020-12-20	2020-12-21		0.038	0.03	0.038	1.27	1.22	0.05	1.312	1.261	0.051	1.334	1.283	0.051	1.339	1.286	0.053	1.373	1.315	0.058		0.061	0	0.061	0.201	-0.629	0.83	0.225	-0.637	0.862	0.248	-0.62	0.868	0.273	-0.608	0.881	0.274	-0.675	0.949		0.099	0.118	0.019	1.211	1.729	0.518	1.267	1.812
A02	2021-01-14	2021-01-15		0.414	0.416	0.002	-0.403	-0.441	0.038	-0.427	-0.467	0.04	-0.429	-0.47	0.041	-0.427	-0.469	0.042	-0.409	-0.457	0.048		0.231	0.109	0.122	1.582	1.027	0.555	1.633	1.071	0.562	1.662	1.094	0.568	1.682	1.11	0.572	1.752	1.142	0.61		0.615	0.534	0.081	1.693	1.771	0.078	1.731	1.82
A03	2021-02-24	2021-02-26		0.226	0.238	0.012	0.295	0.315	0.02	0.27	0.293	0.023	0.255	0.29	0.035	0.226	0.263	0.037	0.208	0.248	0.04		0.215	0.079	0.136	1.982	1.203	0.779	1.91	1.104	0.806	1.436	0.533	0.903	1.419	0.497	0.922	1.377	0.381	0.996		0.513	0.429	0.084	2.102	1.997	0.105	2.072	1.975
A04	2021-03-08	2021-03-09		0.524	0.513	0.011	1.388	1.308	0.08	1.299	1.218	0.081	1.265	1.183	0.082	1.238	1.155	0.083	1.352	1.265	0.087		-0.097	-0.334	0.237	0.766	-0.314	1.08	0.849	-0.241	1.09	0.928	-0.166	1.094	0.983	-0.112	1.095	0.934	-0.225	1.159		0.81	0.624	0.186	2.174	1.881	0.293	2.193	1.892
A05	2021-03-17	2021-03-18		0.155	0.139	0.016	0.967	0.873	0.094	0.976	0.88	0.096	0.964	0.867	0.097	0.962	0.864	0.098	1.042	0.933	0.109		0.184	-0.013	0.197	0.697	-0.311	1.008	0.717	-0.299	1.016	0.729	-0.292	1.021	0.738	-0.285	1.023	0.71	-0.384	1.094		0.612	0.541	0.071	1.565	1.87	0.305	1.599	1.916
A06	2021-03-23	2021-03-23		0.008	0.011	0.003	-0.256	-0.259	0.003	-0.262	-0.259	0.003	-0.266	-0.262	0.004	-0.266	-0.262	0.004	-0.292	-0.287	0.005		-0.011	-0.089	0.078	-0.18	-0.849	0.669	-0.548	-1	0.452	-0.56	-1.379	0.819	-0.57	-1.399	0.829	-0.591	-1.484	0.893		0.079	0.073	0.006	0.314	0.397	0.083	0.173	0.206
A07	2021-03-27	2021-03-27		0.128	0.113	0.015	0.84	0.754	0.086	0.867	0.779	0.088	0.886	0.795	0.091	0.906	0.814	0.092	0.986	0.886	0.1		0.448	0.262	0.186	1.748	0.877	0.871	1.732	0.833	0.899	1.727	0.811	0.916	1.723	0.797	0.926	1.697	0.7	0.997		0.74	0.695	0.045	2.214	2.467	0.253	2.237	2.499
A08	2021-03-30	2021-03-30		0.007	0.01	0.003	0.206	0.199	0.007	0.198	0.19	0.008	0.192	0.184	0.008	0.19	0.182	0.008	0.182	0.172	0.01		0.183	0.084	0.099	2.096	1.625	0.471	2.117	1.639	0.478	2.122	1.641	0.481	2.122	1.637	0.485	2.129	1.59	0.539		0.281	0.277	0.004	2.095	2.261	0.166	2.132	2.299
A09	2021-04-05	2021-04-06		0.074	0.074	0	0.864	0.835	0.029	0.891	0.859	0.032	0.91	0.877	0.033	0.918	0.887	0.031	0.956	0.922	0.034		0.036	-0.054	0.09	0.081	-0.903	0.984	-0.002	-1.031	1.029	-0.017	-1.064	1.047	-0.019	-1.08	1.061	-0.026	-1.156	1.13		0.118	0.107	0.011	0.822	0.847	0.025	0.821	0.845
A10	2021-04-09	2021-04-10		-0.02	-0.023	0.003	-0.26	-0.303	0.043	-0.272	-0.318	0.046	-0.281	-0.326	0.045	-0.287	-0.333	0.046	-0.312	-0.363	0.051		0.175	0.072	0.103	1.152	0.41	0.742	1.175	0.422	0.753	1.19	0.431	0.759	1.201	0.436	0.765	1.206	0.386	0.82		0.219	0.221	0.002	1.259	1.436	0.177	1.289	1.476
mean				0.1554	0.1521	0.0103	0.4911	0.4501	0.045	0.4852	0.4436	0.0468	0.483	0.4421	0.0409	0.4799	0.4387	0.0494	0.5086	0.4634	0.0542		0.1425	0.0116	0.1309	1.0125	0.2136	0.7989	0.9808	0.1861	0.7947	0.9465	0.0989	0.8476	0.9552	0.0993	0.8559	0.9462	0.0275	0.9187		0.4086	0.3619	0.0509	1.5449	1.6656	0.2003	1.5514	1.674
B01	2021-01-06	2021-01-06		0.256	0.261	0.005	1.214	1.228	0.014	1.171	1.147	0.024	1.156	1.13	0.026	1.144	1.118	0.026	1.205	1.172	0.033		-0.091	-0.174	0.083	0.229	-0.354	0.583	-0.222	-0.895	0.673	-0.216	-0.896	0.68	-0.206	-0.883	0.677	-0.254	-0.993	0.739		0.13	0.137	0.007	1.152	1.304	0.152	0.914	1.037
B02	2021-01-16	2021-01-16		0.286	0.287	0.001	0.595	0.529	0.066	0.656	0.557	0.099	0.671	0.568	0.103	0.674	0.57	0.104	0.703	0.588	0.115		0.214	0.108	0.106	1.439	0.69	0.749	1.103	0.218	0.885	1.087	0.18	0.907	1.099	0.189	0.91	1.045	0.065	0.98		0.508	0.475	0.033	2.285	2.6	0.315	2.236	2.506
B03	2021-02-28	2021-03-01		0.121	0.121	0	0.481	0.478	0.003	0.468	0.466	0.002	0.464	0.465	0.001	0.465	0.466	0.001	0.492	0.492	0		0.116	-0.044	0.16	1.207	0.47	0.737	1.262	0.523	0.739	1.296	0.558	0.738	1.32	0.58	0.74	1.361	0.563	0.798		0.443	0.395	0.048	1.859	1.83	0.029	1.916	1.9
B04	2021-03-10	2021-03-11		-0.131	-0.138	0.007	-1.292	-1.368	0.076	-1.275	-1.355	0.08	-1.264	-1.346	0.082	-1.259	-1.342	0.083	-1.271	-1.36	0.089		0.034	-0.088	0.122	1.258	0.439	0.819	1.269	0.447	0.822	1.273	0.449	0.824	1.281	0.454	0.827	1.265	0.384	0.881		0.23	0.225	0.005	1.73	1.742	0.012	1.751	1.765
B05	2021-03-19	2021-03-20		0.119	0.118	0.001	1.073	0.982	0.091	1.08	0.98	0.1	1.082	0.98	0.102	1.09	0.986	0.104	1.201	1.087	0.114		0.083	-0.078	0.161	0.014	-0.833	0.847	0.023	-0.841	0.864	0.034	-0.831	0.865	0.046	-0.825	0.871	-0.017	-0.951	0.934		0.491	0.424	0.067	0.992	0.918	0.074	1.009	0.922
B06	2021-03-24	2021-03-25		-0.361	-0.408	0.047	0.844	0.734	0.11	0.856	0.744	0.112	0.867	0.752	0.115	0.879	0.763	0.116	0.962	0.836	0.126		-1.586	-1.822	0.236	-1.607	-2.293	0.686	-1.601	-2.29	0.689	-1.61	-2.304	0.694	-1.608	-2.306	0.698	-1.624	-2.374	0.75		0.101	0.006	0.095	0.715	0.751	0.036	0.723	0.766
B07	2021-03-28	2021-03-28		0.223	0.229	0.006	1.108	1.146	0.038	1.134	1.171	0.037	1.159	1.191	0.032	1.173	1.206	0.033	1.248	1.283	0.035		-0.032	-0.09	0.058	0.016	-0.478	0.494	0.033	-0.464	0.497	0.039	-0.463	0.502	0.044	-0.462	0.506	0.058	-0.5	0.558		0.137	0.12	0.017	0.809	0.767	0.042	0.848	0.808
B08	2021-09-15	2021-09-15		-1.392	-1.405	0.013	-1.774	-1.847	0.073	-1.665	-1.811	0.146	-1.675	-1.83	0.155	-1.679	-1.838	0.159	-1.693	-1.865	0.172		0.68	0.536	0.144	2.533	1.839	0.694	1.934	1.09	0.844	1.921	1.055	0.866	1.914	1.035	0.879	1.9	0.962	0.938		0.277	0.238	0.039	2.178	2.39	0.212	1.859	1.969
B09	2021-04-07	2021-04-07		-0.033	-0.029	0.004	0.291	0.214	0.077	0.345	0.2	0.145	0.338	0.181	0.157	0.332	0.17	0.162	0.354	0.182	0.172		0.167	0.06	0.107	0.404	-0.542	0.946	-0.137	-1.207	1.07	-0.179	-1.284	1.105	-0.188	-1.309	1.121	-0.214	-1.395	1.181		0.229	0.236	0.007	0.834	0.918	0.084	0.618	0.683
B10	2021-04-25	2021-04-26		0.128	0.125	0.003	1.024	1.013	0.011	1.037	1.022	0.015	1.041	1.024	0.017	1.042	1.023	0.019	1.063	1.032	0.031		0.071	-0.04	0.111	0.84	-0.173	1.013	0.836	-0.202	1.038	0.841	-0.215	1.056	0.845	-0.223	1.068	0.804	-0.332	1.136		0.241	0.225	0.016	1.56	1.639	0.079	1.569	1.659
mean				-0.0784	-0.0839	0.0087	0.3564	0.3109	0.0559	0.3807	0.3121	0.076	0.3839	0.3115	0.079	0.3861	0.3122	0.0807	0.4264	0.3447	0.0887		-0.0344	-0.1632	0.1288	0.6333	-0.1235	0.7568	0.45	-0.3621	0.8121	0.4486	-0.3751	0.8237	0.4547	-0.375	0.8297	0.4324	-0.4571	0.8895		0.2787	0.2481	0.0334	1.4114	1.4859	0.1035	1.3443	1.4015
C01	2021-09-23	2021-09-24		0.191	0.171	0.02	0.111	-0.043	0.154	0.068	-0.091	0.159	0.056	-0.104	0.16	0.052	-0.112	0.164	0.098	-0.077	0.175		-0.13	-0.291	0.161	0.135	-0.956	1.091	0.178	-0.927	1.105	0.204	-0.907	1.111	0.22	-0.896	1.116	0.167	-1.019	1.186		0.116	0.107	0.009	0.965	1.425	0.46	1.015	1.471
C02	2021-09-16	2021-09-17		0.266	0.278	0.012	0.82	0.82	0	0.725	0.698	0.027	0.698	0.669	0.029	0.687	0.654	0.033	0.728	0.689	0.039		0.087	0.034	0.053	0.084	-0.837	0.921	-0.101	-1.103	1.002	-0.093	-1.112	1.019	-0.076	-1.104	1.028	-0.095	-1.196	1.101		0.204	0.199	0.005	0.846	0.936	0.09	0.739	0.812
C03	2021-03-03	2021-03-04		0.283	0.274	0.009	1.532	1.41	0.122	1.495	1.372	0.123	1.445	1.321	0.124	1.431	1.303	0.128	1.636	1.495	0.141		0.011	-0.101	0.112	-0.077	-0.881	0.804	-0.018	-0.837	0.819	0.023	-0.806	0.829	0.048	-0.788	0.836	0.056	-0.888	0.944		0.284	0.242	0.042	0.954	1.035	0.081	0.994	1.082
C04	2021-03-15	2021-03-16		0.395	0.405	0.01	0.658	0.632	0.026	0.662	0.637	0.025	0.66	0.636	0.024	0.662	0.638	0.024	0.696	0.669	0.027		0.083	-0.056	0.139	1.245	0.484	0.761	1.302	0.538	0.764	1.344	0.574	0.77	1.371	0.598	0.773	1.382	0.555	0.827		0.53	0.411	0.119	1.791	1.64	0.151	1.825	1.687
C05	2021-03-22	2021-03-22		-0.181	-0.17	0.011	-1.015	-0.977	0.038	-1.025	-0.988	0.037	-1.031	-0.995	0.036	-1.035	-1.001	0.034	-1.057	-1.021	0.036		0.188	0.065	0.123	2.108	1.572	0.536	2.125	1.585	0.54	2.141	1.599	0.542	2.155	1.613	0.542	2.19	1.607	0.583		0.494	0.464	0.03	2.457	2.472	0.015	2.468	1.282
C06	2021-03-26	2021-03-26		-0.04	-0.047	0.007	0.174	0.104	0.07	0.175	0.098	0.077	0.178	0.094	0.084	0.187	0.089	0.098	0.178	0.073	0.105		0.118	0.014	0.104	0.608	-0.06	0.668	0.531	-0.156	0.687	0.472	-0.233	0.705	0.302	-0.436	0.738	0.275	-0.514	0.789		0.261	0.264	0.003	1.091	1.109	0.018	1.066	1.073
C07	2021-03-29	2021-03-29		0.024	0.025	0.001	-0.129	-0.133	0.004	-0.127	-0.14	0.013	-0.131	-0.149	0.018	-0.114	-0.156	0.042	-0.134	-0.181	0.047		0.087	0.01	0.077	0.803	0.168	0.635	0.726	0.065	0.661	0.685	0.005	0.68	0.353	-0.411	0.764	0.314	-0.52	0.834		0.129	0.14	0.011	0.715	0.922	0.207	0.671	0.876
C08	2021-04-01	2021-04-05		0.076	0.068	0.008	0.631	0.573	0.058	0.638	0.577	0.061	0.642	0.58	0.062	0.648	0.585	0.063	0.669	0.598	0.071		0.059	-0.02	0.079	0.775	0.22	0.555	0.8	0.238	0.562	0.811	0.247	0.564	0.819	0.25	0.569	0.845	0.223	0.622		0.147	0.151	0.004	0.941	1.068	0.127	0.965	1.096
C09	2021-04-08	2021-04-08		0.037	0.034	0.003	0.526	0.457	0.069	0.528	0.453	0.075	0.547	0.454	0.093	0.555	0.458	0.097	0.559	0.453	0.106		0.028	-0.051	0.079	1.46	0.765	0.695	1.434	0.714	0.72	1.087	0.296	0.791	1.072	0.266	0.806	1.038	0.174	0.864		0.085	0.088	0.003	1.478	1.86	0.382	1.48	1.873
C10	2021-04-12	2021-04-13		0.171	0.171	0	0.788	0.657	0.131	0.817	0.618	0.199	0.804	0.58	0.224	0.792	0.557	0.235	0.788	0.538	0.25		-0.025	-0.111	0.086	-0.084	-1.274	1.19	-0.654	-1.983	1.329	-0.755	-2.133	1.378	-0.778	-2.179	1.401	-0.826	-2.293	1.467		0.077	0.097	0.02	0.886	1.109	0.223	0.654	0.856
mean				0.1222	0.1209	0.0081	0.4096	0.35	0.0672	0.3956	0.3234	0.0796	0.3868	0.3086	0.0854	0.3865	0.3015	0.0918	0.4161	0.3236	0.0997		0.0506	-0.0507	0.1013	0.7057	-0.0799	0.7856	0.6323	-0.1866	0.8189	0.5919	-0.247	0.8389	0.5486	-0.3087	0.8573	0.5346	-0.3871	0.9217		0.2327	0.2163	0.0246	1.2124	1.3576	0.1754	1.1877	1.2108
Legend:
A = 4-hole-symphyseal plate
B = cable-clamp anterior only (CCAO)
C = cable-clamp anterior and posterior (CCAP)
[truncated: 64 more columns]

## Sheet: (GOM ISG ABC)
	ISG 1																													GOM Aramis Video Measuring
	ISG 2		300 N: measuring cycles (1, 1000, 2000, 3000, 4000, 5000)
			Displacement in X-axis																			Displacement in Y-axis																			Displacement in Z-axis
			1 (Bild 11)	1 (Bild 11)	IISG1-ISG2I	1000 (Bild 61)	1000 (Bild 61)	IISG1-ISG2I	2000 (B. 111)	2000 (B. 111)	IISG1-ISG2I	3000 (B. 161)	3000 (B. 161)	IISG1-ISG2I	4000 (B. 211)	4000 (B. 211)	IISG1-ISG2I	5000 (B. 280)	5000 (B. 280)	IISG1-ISG2I		1 (Bild 11)	1 (Bild 11)	IISG1-ISG2I	1000 (Bild 61)	1000 (Bild 61)	IISG1-ISG2I	2000 (B. 111)	2000 (B. 111)	IISG1-ISG2I	3000 (B. 161)	3000 (B. 161)	IISG1-ISG2I	4000 (B. 211)	4000 (B. 211)	IISG1-ISG2I	5000 (B. 280)	5000 (B. 280)	IISG1-ISG2I		1 (Bild 11)	1 (Bild 11)	IISG1-ISG2I	1000 (Bild 61)	1000 (Bild 61)	IISG1-ISG2I	2000 (B. 111)	2000 (B. 111)	IISG1-ISG2I
Group	Date
A01 300	2020-12-20		0.076	0.067	0.009													1.4	1.303	0.097		-0.156	-0.164	0.008													-3.16	-3.193	0.033		-0.134	-0.093	0.041
A01 400	2020-12-21		0.218	0.198	0.02													1.556	1.11	0.446		-0.337	-0.438	0.101													-2.893	-4.286	1.393		-0.081	-0.003	0.078
A02 300	2021-01-14		0.298	0.266	0.032													0.15	-0.142	0.292		-0.404	-0.493	0.089													-1.791	-2.542	0.751		0.072	0.122	0.05
A02 400	2021-01-15		0.3	0.256	0.044													3.164	1.475	1.689		-0.513	-0.608	0.095													-4.012	-6.643	2.631		0.047	0.108	0.061
A03 300	2021-02-24		0.224	0.17	0.054													2.133	1	1.133		-0.253	-0.381	0.128													-2.312	-4.131	1.819		0.055	0.139	0.084
A03 400	2021-02-26		0.093	0.069	0.024													2.695	1.289	1.406		-0.286	-0.406	0.12													-3.284	-5.085	1.801		-0.034	0.073	0.107
A04 300	2021-03-08		0.435	0.322	0.113													1.925	1.141	0.784		-0.601	-0.835	0.234													-3.308	-4.689	1.381		0.346	0.342	0.004
A04 400	2021-03-09		0.199	0.143	0.056													2.051	1.307	0.744		-0.367	-0.519	0.152													-3.807	-5.48	1.673		-0.066	0.028	0.094
A05 300	2021-03-17		0.238	0.104	0.134													1.99	0.923	1.067		-0.552	-0.686	0.134													-3.76	-4.939	1.179		-0.158	0.106	0.264
A05 400	2021-03-18		0.176	0.086	0.09													2.501	1.12	1.381		-0.495	-0.636	0.141													-4.264	-5.919	1.655		-0.309	0.058	0.367
A06 300	2021-03-23		0.154	0.096	0.058													1.743	0.92	0.823		-0.199	-0.294	0.095													-1.353	-2.654	1.301		-0.132	-0.061	0.071
A06 400	2021-03-23		0.285	0.116	0.169													2.251	1.113	1.138		-0.562	-0.75	0.188													-2.384	-4.133	1.749		-0.178	-0.086	0.092
A07 300	2021-03-27		0.181	0.08	0.101													2.003	0.848	1.155		-0.644	-0.793	0.149													-4.186	-5.68	1.494		-0.419	0.019	0.438
A07 400	2021-03-27		0.678	0.59	0.088													2.972	2.493	0.479		-1.046	-1.137	0.091													-5.109	-5.56	0.451		0.101	0.204	0.103
A08 300	2021-03-30		0.101	0.035	0.066													1.46	0.645	0.815		-0.302	-0.397	0.095													-2.886	-3.816	0.93		-0.21	-0.056	0.154
A08 400	2021-03-30		0.078	0.025	0.053													2.39	1.004	1.386		-0.232	-0.317	0.085													-2.188	-3.715	1.527		-0.164	-0.014	0.15
A09 300	2021-04-05		0.128	0.073	0.055													2.364	0.986	1.378		-0.276	-0.355	0.079													-3.394	-4.617	1.223		-0.204	-0.055	0.149
A09 400	2021-04-06		0.211	0.136	0.075													2.951	1.135	1.816		-0.403	-0.492	0.089													-3.986	-5.6	1.614		-0.317	-0.048	0.269
A10 300	2021-04-09		0.129	0.045	0.084													1.49	0.498	0.992		-0.277	-0.424	0.147													-2.649	-4.287	1.638		-0.31	-0.083	0.227
A10 400	2021-04-10		0.086	0.043	0.043													1.731	0.585	1.146		-0.117	-0.207	0.09													-2.156	-3.829	1.673		-0.107	-0.036	0.071
Mean			0.2144	0.146	0.0684													2.046	1.03765	1.00835		-0.4011	-0.5166	0.1155													-3.1441	-4.5399	1.3958		-0.1101	0.0332	0.1437
B01 300	2021-01-06		0.198	0.168	0.03													1.699	1.026	0.673		-0.306	-0.462	0.156													-2.332	-3.93	1.598		-0.167	-0.003	0.164
B01 400	2021-01-06		0.209	0.183	0.026													2.138	1.287	0.851		-0.288	-0.406	0.118													-2.805	-4.647	1.842		0.048	0.098	0.05
B02 300	2021-01-16		0.211	0.18	0.031													2.161	1.223	0.938		-0.449	-0.557	0.108													-3.042	-5.111	2.069		-0.091	0.027	0.118
B02 400	2021-01-16		0.231	0.219	0.012													3.172	1.577	1.595		-0.557	-0.736	0.179													-3.613	-6.678	3.065		-0.188	0.077	0.265
B03 300	2021-02-28		0.118	0.058	0.06													1.181	0.57	0.611		-0.322	-0.445	0.123													-2.424	-3.275	0.851		0.024	0.116	0.092
B03 400	2021-03-01		0.2	0.118	0.082													2.036	0.925	1.111		-0.43	-0.595	0.165													-2.868	-4.193	1.325		0.267	0.332	0.065
B04 300	2021-03-10		0.025	-0.005	0.03													0.696	0.025	0.671		-0.174	-0.304	0.13													-1.76	-3.026	1.266		-0.054	0.018	0.072
B04 400	2021-03-11		0.096	0.007	0.089													0.968	0.39	0.578		-0.417	-0.729	0.312													-2.146	-3.406	1.26		0.557	0.499	0.058
B05 300	2021-03-19		0.143	0.07	0.073													2.031	1.031	1		-0.393	-0.552	0.159													-2.821	-4.198	1.377		0.021	0.112	0.091
B05 400	2021-03-20		0.249	0.131	0.118													2.206	0.691	1.515		-0.632	-0.903	0.271													-3.104	-5.312	2.208		0.363	0.413	0.05
B06 300	2021-03-24		0.489	0.104	0.385													1.926	1.17	0.756		-1.312	-1.783	0.471													-3.65	-4.829	1.179		0.012	0.063	0.051
B06 400	2021-03-25		0.137	0.098	0.039													2.748	1.265	1.483		-0.365	-0.513	0.148													-3.684	-5.832	2.148		-0.148	0.035	0.183
B07 300	2021-03-28		0.183	0.146	0.037													1.328	0.848	0.48		-0.24	-0.307	0.067													-1.998	-2.746	0.748		-0.028	0.031	0.059
B07 400	2021-03-28		0.158	0.12	0.038													1.65	0.977	0.673		-0.216	-0.281	0.065													-2.342	-3.311	0.969		-0.057	-0.018	0.039
B08 300	2021-03-31		0.196	0.107	0.089													3.026	0.837	2.189		-0.346	-0.472	0.126													-3.568	-5.864	2.296		-0.23	-0.029	0.201
B08 300Wdh	2021-09-15		-1.312	-1.37	0.058													0.95	-0.147	1.097		0.167	0.042	0.125													-2.326	-3.473	1.147		-0.182	-0.113	0.069
B08 400	2021-04-01		0.284	0.159	0.125													4.097	0.974	3.123		-0.424	-0.574	0.15													-4.843	-8.093	3.25		-0.314	-0.011	0.303
B08 400Wdh	2021-09-15		0.237	0.199	0.038													2.968	1.74	1.228		-0.309	-0.394	0.085													-3.306	-4.686	1.38		-0.071	-0.026	0.045
B09 300	2021-04-07		0.083	0.032	0.051													2.799	0.8	1.999		-0.258	-0.38	0.122													-2.86	-5.112	2.252		-0.254	-0.037	0.217
B09 400	2021-04-07		0.11	0.05	0.06													2.798	0.727	2.071		-0.203	-0.331	0.128													-2.781	-5.328	2.547		-0.211	-0.065	0.146
B10 300	2021-04-25		0.117	0.086	0.031													1.805	1.023	0.782		-0.231	-0.345	0.114													-2.688	-4.377	1.689		-0.097	0.012	0.109
B10 400	2021-04-26		0.429	0.291	0.138													2.301	1.37	0.931		-0.55	-0.743	0.193													-2.956	-4.619	1.663		0.063	0.09	0.027
Mean			0.126864	0.0523182	0.0745455													2.122	0.924045	1.19795		-0.375227	-0.535	0.159773													-2.90532	-4.63845	1.73314		-0.0335	0.0736818	0.112455
C01 300	2021-01-07		0.173	0.147	0.026													1.15	0.986	0.164		-0.226	-0.308	0.082													-2.326	-3.304	0.978		-0.046	-0.028	0.018
C01 300 Wdh	2021-09-23		0.392	0.318	0.074													2.414	1.764	0.65		-0.373	-0.539	0.166													-2.561	-4.261	1.7		-0.274	-0.245	0.029
C01 400	2021-01-07		0.267	0.156	0.111													1.922	1.384	0.538		-0.494	-0.663	0.169													-4.406	-6.729	2.323		-0.043	-0.058	0.015
C01 400 Wdh	2021-09-24		0.289	0.233	0.056													2.795	2.091	0.704		-0.259	-0.41	0.151													-2.6	-4.385	1.785		-0.32	-0.27	0.05
C02 300	2021-02-22		0.196	0.138	0.058													3.024	1.155	1.869		-0.408	-0.535	0.127													-3.804	-5.945	2.141		-0.133	0.036	0.169
C02 300 Wdh	2021-09-16		0.132	0.152	0.02													2.366	1.663	0.703		-0.338	-0.355	0.017													-1.984	-3.433	1.449		-0.108	-0.065	0.043
C02 400	2021-02-23		0.197	0.137	0.06													4.003	1.394	2.609		-0.389	-0.534	0.145													-4.308	-7.181	2.873		-0.298	-0.042	0.256
C02 400 Wdh	2021-09-17		0.267	0.241	0.026													2.3	1.83	0.47		-0.286	-0.371	0.085													-2.591	-3.885	1.294		0.108	0.086	0.022
C03 300	2021-03-03		0.272	0.193	0.079													1.852	1.186	0.666		-0.396	-0.492	0.096													-3.007	-3.975	0.968		-0.059	0.068	0.127
C03 400	2021-03-04		0.163	0.107	0.056													2.434	1.3	1.134		-0.309	-0.407	0.098													-3.569	5.012	8.581		-0.225	-0.053	0.172
C04 300	2021-03-15		0.264	0.222	0.042													1.225	0.785	0.44		-0.309	-0.442	0.133													-2.236	-3.212	0.976		0.25	0.247	0.003
C04 400	2021-03-16		0.444	0.257	0.187													1.9	1.233	0.667		-0.779	-1.082	0.303													-3.371	-4.695	1.324		0.297	0.244	0.053
C05 300	2021-03-22		0.071	-0.013	0.084													0.983	0.23	0.753		-0.324	-0.449	0.125													-2.391	-3.331	0.94		-0.125	0.041	0.166
C05 400	2021-03-22		0.288	0.184	0.104													2.349	1.039	1.31		-0.501	-0.68	0.179													-2.406	-3.917	1.511		0.414	0.493	0.079
C06 300	2021-03-26		0.07	0.012	0.058													1.652	0.619	1.033		-0.195	-0.28	0.085													-1.751	-2.757	1.006		-0.085	0.014	0.099
C06 400	2021-03-26		0.123	0.077	0.046													1.922	0.834	1.088		-0.187	-0.264	0.077													-1.78	-2.919	1.139		-0.016	0.065	0.081
C07 300	2021-03-29		0.111	0.155	0.044													1.642	2.322	0.68		-0.22	-0.321	0.101													-2.212	-0.983	1.229		-0.18	-0.05	0.13
C07 400	2021-03-29		0.105	0.074	0.031													1.964	0.741	1.223		-0.155	-0.228	0.073													-2.116	-3.868	1.752		-0.105	-0.006	0.099
C08 300	2021-04-01		0.089	0.053	0.036													1.149	0.607	0.542		-0.186	-0.259	0.073													-1.882	-2.765	0.883		-0.055	0.001	0.056
C08 400	2021-04-05		0.167	0.135	0.032													1.856	1.041	0.815		-0.194	-0.25	0.056													-1.994	-0.724	1.27		0.017	0.029	0.012
C09 300	2021-04-08		0.104	0.062	0.042													1.757	0.822	0.935		-0.22	-0.315	0.095													-3.276	-4.834	1.558		-0.194	-0.059	0.135
C09 400	2021-04-08		0.114	0.073	0.041													2.166	0.882	1.284		-0.208	-0.299	0.091													-2.996	-4.817	1.821		-0.171	-0.056	0.115
C10 300	2021-04-12		0.155	0.095	0.06													2.885	0.831	2.054		-0.272	-0.382	0.11													-2.772	-5.187	2.415		-0.194	-0.058	0.136
C10 400	2021-04-13		0.106	0.07	0.036													2.157	0.967	1.19		-0.242	-0.334	0.092													-2.192	-3.64	1.448		0.066	0.101	0.035
Mean			0.189958	0.136583	0.0587083													2.07779	1.15442	0.980042		-0.31125	-0.424958	0.113708													-2.68879	-3.57229	1.80683		-0.061625	0.018125	0.0875
[truncated: 9 more columns]

## Sheet: (GOM ISG Newton)
	ISG 1			GOM Aramis Video measuring
	ISG 2			Messzyklen (1, 5000)
				300 N: Displacement in X-axis							300 N: Displacement in Y-axis							300 N: Displacement in Z-axis							400 N: Displacement in X-axis							400 N: Displacement in Y-axis							400 N: Displacement in Z-axis
				1 (Bild 11)	1 (Bild 11)	IISG1-ISG2I	5000 (B. 280)	5000 (B. 280)	IISG1-ISG2I		1 (Bild 11)	1 (Bild 11)	IISG1-ISG2I	5000 (B. 280)	5000 (B. 280)	IISG1-ISG2I		1 (Bild 11)	1 (Bild 11)	IISG1-ISG2I	5000 (B. 280)	5000 (B. 280)	IISG1-ISG2I		1 (Bild 11)	1 (Bild 11)	IISG1-ISG2I	5000 (B. 280)	5000 (B. 280)	IISG1-ISG2I		1 (Bild 11)	1 (Bild 11)	IISG1-ISG2I	5000 (B. 280)	5000 (B. 280)	IISG1-ISG2I		1 (Bild 11)	1 (Bild 11)	IISG1-ISG2I	5000 (B. 280)	5000 (B. 280)	IISG1-ISG2I
Group	300 N	400 N
A01	2020-12-20	2020-12-21		0.076	0.067	0.009	1.4	1.303	0.097		-0.156	-0.164	0.008	-3.16	-3.193	0.033		-0.134	-0.093	0.041	-2.987	-2.696	0.291		0.218	0.198	0.02	1.556	1.11	0.446		-0.337	-0.438	0.101	-2.893	-4.286	1.393		-0.081	-0.003	0.078	-2.17	-0.733	1.437
A02	2021-01-14	2021-01-15		0.298	0.266	0.032	0.15	-0.142	0.292		-0.404	-0.493	0.089	-1.791	-2.542	0.751		0.072	0.122	0.05	-1.405	-0.837	0.568		0.3	0.256	0.044	3.164	1.475	1.689		-0.513	-0.608	0.095	-4.012	-6.643	2.631		0.047	0.108	0.061	-4.283	-0.982	3.301
A03	2021-02-24	2021-02-26		0.224	0.17	0.054	2.133	1	1.133		-0.253	-0.381	0.128	-2.312	-4.131	1.819		0.055	0.139	0.084	-2.747	-0.596	2.151		0.093	0.069	0.024	2.695	1.289	1.406		-0.286	-0.406	0.12	-3.284	-5.085	1.801		-0.034	0.073	0.107	-3.634	-1.095	2.539
A04	2021-03-08	2021-03-09		0.435	0.322	0.113	1.925	1.141	0.784		-0.601	-0.835	0.234	-3.308	-4.689	1.381		0.346	0.342	0.004	-2.034	-0.326	1.708		0.199	0.143	0.056	2.051	1.307	0.744		-0.367	-0.519	0.152	-3.807	-5.48	1.673		-0.066	0.028	0.094	-3.489	-1.153	2.336
A05	2021-03-17	2021-03-18		0.238	0.104	0.134	1.99	0.923	1.067		-0.552	-0.686	0.134	-3.76	-4.939	1.179		-0.158	0.106	0.264	-3.319	-0.607	2.712		0.176	0.086	0.09	2.501	1.12	1.381		-0.495	-0.636	0.141	-4.264	-5.919	1.655		-0.309	0.058	0.367	-4.194	-0.819	3.375
A06	2021-03-23	2021-03-23		0.154	0.096	0.058	1.743	0.92	0.823		-0.199	-0.294	0.095	-1.353	-2.654	1.301		-0.132	-0.061	0.071	-1.259	-0.473	0.786		0.285	0.116	0.169	2.251	1.113	1.138		-0.562	-0.75	0.188	-2.384	-4.133	1.749		-0.178	-0.086	0.092	-2.39	-0.967	1.423
A07	2021-03-27	2021-03-27		0.181	0.08	0.101	2.003	0.848	1.155		-0.644	-0.793	0.149	-4.186	-5.68	1.494		-0.419	0.019	0.438	-4.24	-0.776	3.464		0.678	0.59	0.088	2.972	2.493	0.479		-1.046	-1.137	0.091	-5.109	-5.56	0.451		0.101	0.204	0.103	-4.051	-3.437	0.614
A08	2021-03-30	2021-03-30		0.101	0.035	0.066	1.46	0.645	0.815		-0.302	-0.397	0.095	-2.886	-3.816	0.93		-0.21	-0.056	0.154	-2.921	-0.6	2.321		0.078	0.025	0.053	2.39	1.004	1.386		-0.232	-0.317	0.085	-2.188	-3.715	1.527		-0.164	-0.014	0.15	-2.313	-0.589	1.724
A09	2021-04-05	2021-04-06		0.128	0.073	0.055	2.364	0.986	1.378		-0.276	-0.355	0.079	-3.394	-4.617	1.223		-0.204	-0.055	0.149	-3.503	-0.61	2.893		0.211	0.136	0.075	2.951	1.135	1.816		-0.403	-0.492	0.089	-3.986	-5.6	1.614		-0.317	-0.048	0.269	-4.162	-0.966	3.196
A10	2021-04-09	2021-04-10		0.129	0.045	0.084	1.49	0.498	0.992		-0.277	-0.424	0.147	-2.649	-4.287	1.638		-0.31	-0.083	0.227	-3.423	-0.762	2.661		0.086	0.043	0.043	1.731	0.585	1.146		-0.117	-0.207	0.09	-2.156	-3.829	1.673		-0.107	-0.036	0.071	-2.606	-0.783	1.823
Mean				0.1964	0.1258	0.0706	1.6658	0.8122	0.8536		-0.3664	-0.4822	0.1158	-2.8799	-4.0548	1.1749		-0.1094	0.038	0.1482	-2.7838	-0.8283	1.9555		0.2324	0.1662	0.0662	2.4262	1.2631	1.1631		-0.4358	-0.551	0.1152	-3.4083	-5.025	1.6167		-0.1108	0.0284	0.1392	-3.3292	-1.1524	2.1768
B01 300	2021-01-06	2021-01-06		0.198	0.168	0.03	1.699	1.026	0.673		-0.306	-0.462	0.156	-2.332	-3.93	1.598		-0.167	-0.003	0.164	-1.992	-0.442	1.55		0.209	0.183	0.026	2.138	1.287	0.851		-0.288	-0.406	0.118	-2.805	-4.647	1.842		0.048	0.098	0.05	-2.558	-0.762	1.796
B02 300	2021-01-16	2021-01-16		0.211	0.18	0.031	2.161	1.223	0.938		-0.449	-0.557	0.108	-3.042	-5.111	2.069		-0.091	0.027	0.118	-2.742	-0.574	2.168		0.231	0.219	0.012	3.172	1.577	1.595		-0.557	-0.736	0.179	-3.613	-6.678	3.065		-0.188	0.077	0.265	-3.704	-1.076	2.628
B03 300	2021-02-28	2021-03-01		0.118	0.058	0.06	1.181	0.57	0.611		-0.322	-0.445	0.123	-2.424	-3.275	0.851		0.024	0.116	0.092	-1.692	-0.172	1.52		0.2	0.118	0.082	2.036	0.925	1.111		-0.43	-0.595	0.165	-2.868	-4.193	1.325		0.267	0.332	0.065	-1.953	-0.212	1.741
B04 300	2021-03-10	2021-03-11		0.025	-0.005	0.03	0.696	0.025	0.671		-0.174	-0.304	0.13	-1.76	-3.026	1.266		-0.054	0.018	0.072	-1.988	-0.494	1.494		0.096	0.007	0.089	0.968	0.39	0.578		-0.417	-0.729	0.312	-2.146	-3.406	1.26		0.557	0.499	0.058	-1.353	-0.264	1.089
B05 300	2021-03-19	2021-03-20		0.143	0.07	0.073	2.031	1.031	1		-0.393	-0.552	0.159	-2.821	-4.198	1.377		0.021	0.112	0.091	-1.905	-0.603	1.302		0.249	0.131	0.118	2.206	0.691	1.515		-0.632	-0.903	0.271	-3.104	-5.312	2.208		0.363	0.413	0.05	-2.129	-0.423	1.706
B06 300	2021-03-24	2021-03-25		0.489	0.104	0.385	1.926	1.17	0.756		-1.312	-1.783	0.471	-3.65	-4.829	1.179		0.012	0.063	0.051	-1.356	-0.411	0.945		0.137	0.098	0.039	2.748	1.265	1.483		-0.365	-0.513	0.148	-3.684	-5.832	2.148		-0.148	0.035	0.183	-3.762	-1.036	2.726
B07 300	2021-03-28	2021-03-28		0.183	0.146	0.037	1.328	0.848	0.48		-0.24	-0.307	0.067	-1.998	-2.746	0.748		-0.028	0.031	0.059	-1.029	-0.164	0.865		0.158	0.12	0.038	1.65	0.977	0.673		-0.216	-0.281	0.065	-2.342	-3.311	0.969		-0.057	-0.018	0.039	-1.639	-0.468	1.171
B08 300	2021-09-15	2021-09-15		-1.312	-1.37	0.058	0.95	-0.147	1.097		0.167	0.042	0.125	-2.326	-3.473	1.147		-0.182	-0.113	0.069	-2.88	-1.043	1.837		0.237	0.199	0.038	2.968	1.74	1.228		-0.309	-0.394	0.085	-3.306	-4.686	1.38		-0.071	-0.026	0.045	-3.545	-1.488	2.057
B09 300	2021-04-07	2021-04-07		0.083	0.032	0.051	2.799	0.8	1.999		-0.258	-0.38	0.122	-2.86	-5.112	2.252		-0.254	-0.037	0.217	-3.427	-0.759	2.668		0.11	0.05	0.06	2.798	0.727	2.071		-0.203	-0.331	0.128	-2.781	-5.328	2.547		-0.211	-0.065	0.146	-3.161	-0.945	2.216
B10 300	2021-04-25	2021-04-26		0.117	0.086	0.031	1.805	1.023	0.782		-0.231	-0.345	0.114	-2.688	-4.377	1.689		-0.097	0.012	0.109	-2.941	-0.61	2.331		0.429	0.291	0.138	2.301	1.37	0.931		-0.55	-0.743	0.193	-2.956	-4.619	1.663		0.063	0.09	0.027	-2.224	-0.493	1.731
Mean				0.0255	-0.0531	0.0786	1.6576	0.7569	0.9007		-0.3518	-0.5093	0.1575	-2.5901	-4.0077	1.4176		-0.0816	0.0226	0.1042	-2.1952	-0.5272	1.668		0.2056	0.1416	0.064	2.2985	1.0949	1.2036		-0.3967	-0.5631	0.1664	-2.9605	-4.8012	1.8407		0.0623	0.1435	0.0928	-2.6028	-0.7167	1.8861
C01 300	2021-09-23	2021-09-24		0.392	0.318	0.074	2.414	1.764	0.65		-0.373	-0.539	0.166	-2.561	-4.261	1.7		-0.274	-0.245	0.029	-3.108	-2.143	0.965		0.289	0.233	0.056	2.795	2.091	0.704		-0.259	-0.41	0.151	-2.6	-4.385	1.785		-0.32	-0.27	0.05	-2.732	-1.875	0.857
C02 300	2021-09-16	2021-09-17		0.132	0.152	0.02	2.366	1.663	0.703		-0.338	-0.355	0.017	-1.984	-3.433	1.449		-0.108	-0.065	0.043	-1.928	-1.015	0.913		0.267	0.241	0.026	2.3	1.83	0.47		-0.286	-0.371	0.085	-2.591	-3.885	1.294		0.108	0.086	0.022	-2.396	-1.463	0.933
C03 300	2021-03-03	2021-03-04		0.272	0.193	0.079	1.852	1.186	0.666		-0.396	-0.492	0.096	-3.007	-3.975	0.968		-0.059	0.068	0.127	-1.993	-0.386	1.607		0.163	0.107	0.056	2.434	1.3	1.134		-0.309	-0.407	0.098	-3.569	5.012	8.581		-0.225	-0.053	0.172	-3.227	-0.768	2.459
C04 300	2021-03-15	2021-03-16		0.264	0.222	0.042	1.225	0.785	0.44		-0.309	-0.442	0.133	-2.236	-3.212	0.976		0.25	0.247	0.003	-1.46	-0.126	1.334		0.444	0.257	0.187	1.9	1.233	0.667		-0.779	-1.082	0.303	-3.371	-4.695	1.324		0.297	0.244	0.053	-2.174	-0.513	1.661
C05 300	2021-03-22	2021-03-22		0.071	-0.013	0.084	0.983	0.23	0.753		-0.324	-0.449	0.125	-2.391	-3.331	0.94		-0.125	0.041	0.166	-2.652	-0.571	2.081		0.288	0.184	0.104	2.349	1.039	1.31		-0.501	-0.68	0.179	-2.406	-3.917	1.511		0.414	0.493	0.079	-1.753	-0.207	1.546
C06 300	2021-03-26	2021-03-26		0.07	0.012	0.058	1.652	0.619	1.033		-0.195	-0.28	0.085	-1.751	-2.757	1.006		-0.085	0.014	0.099	-1.771	-0.335	1.436		0.123	0.077	0.046	1.922	0.834	1.088		-0.187	-0.264	0.077	-1.78	-2.919	1.139		-0.016	0.065	0.081	-1.701	-0.415	1.286
C07 300	2021-03-29	2021-03-29		0.111	0.155	0.044	1.642	2.322	0.68		-0.22	-0.321	0.101	-2.212	-0.983	1.229		-0.18	-0.05	0.13	-2.75	-1.324	1.426		0.105	0.074	0.031	1.964	0.741	1.223		-0.155	-0.228	0.073	-2.116	-3.868	1.752		-0.105	-0.006	0.099	-2.548	-0.772	1.776
C08 300	2021-04-01	2021-04-05		0.089	0.053	0.036	1.149	0.607	0.542		-0.186	-0.259	0.073	-1.882	-2.765	0.883		-0.055	0.001	0.056	-1.38	-0.358	1.022		0.167	0.135	0.032	1.856	1.041	0.815		-0.194	-0.25	0.056	-1.994	-0.724	1.27		0.017	0.029	0.012	-1.213	-0.304	0.909
C09 300	2021-04-08	2021-04-08		0.104	0.062	0.042	1.757	0.822	0.935		-0.22	-0.315	0.095	-3.276	-4.834	1.558		-0.194	-0.059	0.135	-3.745	-0.692	3.053		0.114	0.073	0.041	2.166	0.882	1.284		-0.208	-0.299	0.091	-2.996	-4.817	1.821		-0.171	-0.056	0.115	-3.532	-0.799	2.733
C10 300	2021-04-12	2021-04-13		0.155	0.095	0.06	2.885	0.831	2.054		-0.272	-0.382	0.11	-2.772	-5.187	2.415		-0.194	-0.058	0.136	-3.101	-0.636	2.465		0.106	0.07	0.036	2.157	0.967	1.19		-0.242	-0.334	0.092	-2.192	-3.64	1.448		0.066	0.101	0.035	-1.719	-0.359	1.36
Mean				0.166	0.1249	0.0539	1.7925	1.0829	0.8456		-0.2833	-0.3834	0.1001	-2.4072	-3.4738	1.3124		-0.1024	-0.0106	0.0924	-2.3888	-0.7586	1.6302		0.2066	0.1451	0.0615	2.1843	1.1958	0.9885		-0.312	-0.4325	0.1205	-2.5615	-2.7838	2.1925		0.0065	0.0633	0.0718	-2.2995	-0.7475	1.552

## Sheet: GOM Sympyhse Cadaver Test
SD	300 N
CCAO	1.395
CCAO	2.131
CCAO	0.348
CCAP	1.263
CCAP	2.631
CCAP	1.62

## Sheet: Zwick Cadaver Test
Stiffness	300 N
CCAO	255.465
CCAO	130.657
CCAO	188.67
CCAP	95.5835
CCAP	82.7829
CCAP	181.255
Ptpd	300 N
CCAO	1.125
CCAO	1.604
CCAO	5.13
CCAP	3.144
CCAP	3.722
CCAP	1.3
TD	300 N
CCAO	9.008
CCAO	10.506
CCAO	8.986
CCAP	8.843
CCAP	15.177
CCAP	5.443
PD	300 N
CCAO	1.499
CCAO	2.56
CCAO	5.116
CCAP	3.549
CCAP	4.591
CCAP	1.686
